# Supplementary material for: Characterization of germline development and identification of genes associated with germline specification in pineapple
Source: Hortic Res. 2021 Nov 1;8:239. doi: 10.1038/s41438-021-00669-x (PMC8558326; doi:10.1038/s41438-021-00669-x)
Supplement: Supplementary file 2 — supplemental table [file 41438_2021_669_MOESM2_ESM.xlsx]

## Sheet: Supplemental table S1
Supplement data table S1
MMC-stage ovule preferentially expressed 229 genes
The numbers represent FPKM values. Cufflinks was used to assembly transcriptomes and quantifies their expression with default parameters.
gene_short_name	MMC	PMC	Flower	Leaf	Root	Stamen	Petal	Ovule
Aco000149	7.08469	3.60112	0.163887	0.16123	3.06385	0.90744	0	2.95099
Aco000864	13.053	2.83286	0	0	1.96453	8.04049	5.74511	0
Aco000994	21.7635	7.56161	11.048	11.1093	11.3217	6.76087	9.50388	11.3151
Aco002424	41.5448	10.9123	2.49053	2.71434	17.0192	2.65725	3.74441	12.2791
Aco002790	17.3427	4.08413	8.24044	8.64792	6.76267	7.61241	5.88198	8.45167
Aco002822	57.501	1.09711	0.194385	0.178927	5.08174	0.951571	0.0926813	27.4897
Aco002994	8.53878	1.95425	5.0008	3.48537	1.73398	0.572587	7.30987	3.68292
Aco003082	76.7893	35.5469	19.5272	19.0717	35.9236	29.1971	14.5087	36.09
Aco003305	11.792	0.696895	2.20543	0.974712	5.34634	0.771384	1.56378	5.61801
Aco003349	9.21354	4.75164	0.6466	0.660199	1.36999	4.55721	0.883739	4.91043
Aco003525	9.37658	3.73453	0	0	1.31485	0.922287	0.461694	4.56076
Aco003833	22.0836	11.9051	0.0471343	0.180549	2.15059	4.55491	0.487874	9.54824
Aco004121	228.536	35.9653	0	0	0.0606117	0.0415316	0	99.806
Aco004389	40.6245	18.5931	11.2793	12.2946	9.2849	15.508	13.2269	17.0727
Aco004932	23.2154	9.16507	0.623227	0.327744	3.64184	1.30867	0.0447381	10.9955
Aco004939	12.4174	1.37326	4.15878	5.62198	6.96298	4.64391	1.71177	5.3627
Aco005051	169.538	31.152	1.487	1.2644	25.9412	12.8788	0.441667	78.5166
Aco005337	10.435	4.39714	0.248478	0.349983	1.63459	2.53181	0	4.86508
Aco005383	71.3414	22.2589	2.89652	3.57308	22.0987	5.19449	0.423104	32.1042
Aco005452	28.3957	4.4488	0.605457	1.02531	3.80699	2.02712	0	14.3297
Aco005613	91.7874	0.0735871	0.184862	0.22686	0.445978	0.153426	0.127371	44.2661
Aco006007	59.9855	12.3203	9.86989	11.2158	6.21552	16.6514	2.13519	31.292
Aco006288	35.9391	16.4451	9.71873	10.9956	3.7722	6.76733	1.71059	18.0406
Aco006567	37.7538	5.97803	10.6771	13.1699	15.0551	8.34767	101.19	16.1549
Aco006704	65.5973	30.3641	0.294148	0.170189	0.061385	1.77672	0.6502	14.6108
Aco007016	4.27013	1.50412	0.143726	0.25678	0.390365	0.258583	0.114367	1.2935
Aco007770	113.997	53.6043	3.81344	1.85249	13.452	1.96535	4.00781	36.5044
Aco008112	187.026	24.356	86.2498	81.7263	28.0665	40.5699	185.102	76.6556
Aco008224	13.6536	3.8104	0.0506902	0	1.74951	0.407546	0.106803	7.24649
Aco008317	43.788	20.3198	0.658346	0.427676	6.64031	4.16837	0.198496	10.424
Aco008709	6.27879	2.42429	0	0	1.47824	0.203484	0	1.30124
Aco009086	0.902128	0.248778	0	0	0.0358396	0.195504	0.280083	0
Aco009123	205.739	57.1448	7.57373	6.97679	5.43203	16.9437	11.862	105.38
Aco009187	83.8263	26.034	0.193728	0	11.4996	5.77541	0	38.7151
Aco009397	3.02005	0.689521	0.565722	0.622429	1.35978	0.489193	0	1.07777
Aco009398	1.23011	0.0295094	0	0	0	0.0227932	0	0.19031
Aco009959	61.9397	28.685	2.44068	3.89347	2.16843	3.84238	1.87813	20.9698
Aco010516	37.9703	10.556	2.69469	2.91145	5.51715	3.30697	1.03706	19.7908
Aco010657	29.7907	1.43522	13.8447	12.2303	0.938726	1.23261	12.7058	1.44147
Aco010868	71.8169	36.8331	7.50345	8.79216	4.00422	10.0957	26.4962	32.6426
Aco010964	823.495	483.224	1.99786	1.51141	36.871	43.8141	2.14496	180.205
Aco010966	72.0429	44.4222	10.1192	12.3921	32.9522	14.1418	4.45785	33.7763
Aco011570	136.002	41.6384	3.09512	1.68062	5.39657	2.19993	0.354018	73.6296
Aco011597	24.3425	9.45373	1.01757	1.93521	2.63351	2.81135	1.03862	12.022
Aco011616	2.21157	1.4678	0.387733	0	0	0	0	0
Aco011832	119.493	37.7181	0.140912	0	13.9794	6.54308	1.28052	64.9342
Aco012380	39.6876	3.11068	1.48103	1.17388	2.8907	2.66524	0.0368641	22.294
Aco012526	25.828	8.11474	1.19815	0.723449	2.60707	2.20645	0.136696	12.4382
Aco012576	43.5493	22.3959	2.77941	2.20704	12.4479	9.00941	2.90074	23.2286
Aco012865	22.6122	8.7188	9.38634	11.348	3.43324	3.35317	0.493277	10.7134
Aco012866	7.8702	2.80262	1.50194	0.942252	3.46539	0.331874	4.557	4.01039
Aco013020	740.539	417.28	2.51833	0	1.86328	36.8563	0.693547	86.6676
Aco013230	36.7355	0.313959	1.26704	1.36506	17.7856	0.108073	0.907281	14.21
Aco013343	79.3355	42.2065	0.987665	0.956338	4.99573	8.61515	1.10545	33.6066
Aco013381	94.0995	36.6614	3.13997	3.06264	15.8223	8.09211	0.158776	48.3568
Aco014210	206.21	85.2022	1.65715	3.36017	8.47948	12.9446	0.510285	98.5742
Aco014229	49.5738	4.3686	23.4972	23.6969	26.6217	2.7006	43.8525	12.2389
Aco014414	54.6776	21.6791	23.3438	24.696	5.87798	21.4921	13.6681	28.2861
Aco014856	142.917	44.5069	2.94357	3.29047	14.5033	17.0198	6.05065	79.0353
Aco015591	53.6212	21.5019	3.63418	3.54618	14.0909	8.17726	2.00548	27.0034
Aco015614	4.86186	0.45948	0	0	1.68181	0	0	2.43899
Aco016064	697.635	175.417	322.26	386.246	89.2342	306.52	947.929	268.335
Aco016678	15.3422	6.57003	0.205268	0.128631	3.89352	0.294861	0.113302	7.71575
Aco016696	1.38407	0.0538925	0.26596	0.225309	0.491488	0.528915	5.15901	0
Aco017262	68.7557	33.1233	8.77497	9.99703	3.38575	21.1759	7.10786	31.3148
Aco017345	8.23738	2.3916	0	0	0.341352	0	0	0
Aco017583	116.654	55.8503	4.68589	5.84836	31.5487	13.0101	7.60244	43.5941
Aco018025	27.6642	10.372	9.03187	4.90973	2.05945	4.47194	52.638	13.1443
Aco018540	4.78273	1.54619	0.212344	0	0.781507	1.48974	0	0.74846
Aco018980	1.23646	0.0387574	0.212501	0	0.0787729	0	0.34781	0.160259
Aco019294	580.341	153.559	7.11495	6.67297	0	44.1469	0	261.164
Aco020129	15.597	4.44274	2.50026	2.28069	7.32464	0.781747	3.87782	6.82942
Aco020161	363.535	74.9441	24.4358	30.1408	12.0476	11.3067	23.9415	13.2061
Aco020727	17.3864	7.12567	0	0	5.97236	0.638224	0	7.67477
Aco021553	11.7239	2.88695	3.39007	3.71578	2.44352	0.853053	6.6476	5.6909
Aco021891	1.11892	0	0	0	0	0	12.9363	0
Aco022085	62.685	20.9798	8.86747	8.07729	35.3628	12.2381	54.1312	8.76628
Aco022143	21.3963	8.63119	6.57179	7.84618	2.42745	9.26924	0.239598	9.28936
Aco022929	33.1855	15.3758	0	0	0	0.0602765	0	10.6427
Aco022986	50.9016	27.5051	1.28115	0.965845	7.80459	8.02375	0.742992	25.1165
Aco023111	1.0107	0	0	0	0	0	0	0
Aco023274	558.98	209.3	206.807	183.543	0.503007	173.445	3.88458	284.863
Aco023289	3228.88	1208.38	113.871	114.891	1472.19	259.736	478.314	1313.31
Aco023531	36.2444	4.14472	1.16725	1.03879	14.5859	1.36901	5.05883	14.9347
Aco024914	0.839555	0	0	0	0	0	0	0
Aco025401	13.9146	5.98745	0.270479	0.244113	1.7463	0.842272	0.85691	4.89553
Aco025745	1.98609	0.328226	0	0.087683	0.835278	0.151597	0	0.341688
Aco026992	11.5234	0.182526	0	0	0	0	0	5.24469
Aco027067	503.2	256.123	125.035	134.414	233.175	259.762	319.321	223.69
Aco027070	2.6908	0.087976	0.0995542	0	0	0.041889	0	0.850068
Aco029013	0.936326	0.255671	0.372911	0.615548	0.261017	0.346182	0.0789146	0.311323
Aco029934	7.60795	3.53911	0	0	0	0	0	0.782715
Aco030332	0.988225	0	0	0	0	0	0	0
Aco030448	3.57203	1.26907	0	0	0	0.0280301	0	0.169202
Aco031132	5.54537	1.13706	0.146479	0.139931	0.212047	2.6482	1.49778	2.38823
Aco031324	16.4962	5.03051	0.128367	0.203584	0.264535	0.5645	0	8.70243
Aco031813	24.9549	5.40037	3.99806	3.59312	0.939414	2.38024	6.17436	11.8263
Aco000148	43.0523	17.3596	0.590726	0.456327	7.29643	1.23853	0.0737368	12.7531
Aco000908	33.7848	4.45998	0.186201	0.115242	2.06999	1.46972	0	15.7207
Aco000961	232.231	27.7872	15.1186	14.338	3.68838	12.4781	8.4116	69.6599
Aco001160	21.2871	2.37188	6.49026	7.45565	5.44109	0.934606	13.9429	7.68509
Aco002301	10.0611	1.31525	0.0787288	0	0	0.0326563	0	2.00948
Aco002487	976.455	257.313	14.2441	15.9181	10.181	32.1466	0.0649439	67.8832
Aco002493	24.4991	7.77415	1.0634	1.06803	7.8415	4.4219	0.56599	8.82116
Aco002684	5.27513	1.58292	0.54717	0.598181	1.28585	0.303203	0	1.19696
Aco002984	193.679	71.6008	0.655762	2.23005	2.98793	20.2566	1.38393	77.0182
Aco002996	165.787	20.8989	11.2383	10.2717	0.97941	15.7524	0.0901955	47.7255
Aco003051	4.3891	0.276122	1.8306	1.71864	0	0	6.67986	1.99197
Aco003629	17.8236	4.193	0	0	2.13036	0.70636	0	1.66311
Aco003952	36.4085	0.282453	0	0	0.0272917	0	0	2.96591
Aco004236	175.382	53.7565	32.0393	27.8337	18.3376	17.15	66.5971	69.9803
Aco004822	28.9346	9.64062	0.155273	0	4.06734	2.48629	0.189985	10.7462
Aco004918	85.0995	16.8178	22.0711	29.5224	13.6758	38.922	127.404	37.6552
Aco005446	6.37345	0.791411	0	0	0	0	0	0.626065
Aco005831	120.446	0.614101	6.48519	10.9177	0	39.5168	79.4658	24.875
Aco006104	178.648	68.4569	9.9988	8.68325	16.1013	57.2312	0	56.6444
Aco006193	50.6005	1.26337	0	0	0	0	0	20.9428
Aco006233	10.515	0.297614	0	0	0	0.251775	0	0.943212
Aco006625	9.02734	1.16695	0.270478	0.164119	0.730556	0.274519	0.0241471	2.95698
Aco006797	1.86361	0.094311	0.0875121	0	0.820253	0.0658319	0.173705	0.480704
Aco007530	10.4796	4.18522	1.85026	2.21896	1.50381	0.622837	1.14922	3.00843
Aco008004	16.4394	5.44734	0.295913	0.439976	2.07589	0.570274	0.119114	6.02084
Aco008597	41.0828	1.76809	0.0496447	0.0969361	0.186429	0.446568	0.568138	4.86994
Aco008731	17.88	0.75397	0	0	0.425941	0.798352	0	7.45221
Aco009087	13.0362	0.531073	0	0	0.343107	0.567416	1.2727	2.20336
Aco009471	14.7065	4.36199	0.493997	0.164272	0.0574508	0.0826727	0	5.16811
Aco010033	27.9547	2.89064	3.68427	3.72372	4.70147	8.46239	4.95374	11.4188
Aco010139	778.596	149.696	10.8889	10.2787	14.6047	6.68676	3.97045	274.638
Aco010184	111.543	48.3486	13.5375	15.7775	31.0118	18.647	6.16688	48.2832
Aco010187	99.7896	19.2621	4.23176	3.76738	2.12219	5.44404	0.0897087	39.5499
Aco010374	64.7334	26.9716	0.849106	1.60735	12.3248	5.59137	0.147461	31.3473
Aco010454	8.03712	0.065789	0	0	0	0	0	1.52787
Aco010758	54.5827	1.82283	2.82589	2.24129	2.94386	1.21185	6.61993	23.143
Aco011137	27.2201	0.304813	2.62303	2.07965	7.44217	0	1.17295	9.90708
Aco011252	11.762	2.07027	0.622913	0	1.90369	0.126053	2.29207	1.75264
Aco011298	10.7719	0.950315	1.31885	0.688394	0	0.244842	0.243359	0.392202
Aco011488	41.8235	12.9864	17.307	15.6157	15.9379	16.4186	76.9087	19.454
Aco011553	1.52052	0.236901	0.168104	0.144882	0.250675	0.122986	0.206934	0.347445
Aco011767	21.5871	0.449929	0	0	3.19734	0	0	6.8017
Aco011879	10.0391	0.778045	2.53007	2.07867	1.45779	0.0268923	3.30897	3.35668
Aco011928	29.08	5.06457	4.71076	3.8429	5.44344	0.771479	8.70669	12.3575
Aco011989	94.0165	0.0164612	2.37344	4.60272	0.0567008	1.41201	35.4757	41.8527
Aco012115	1.18641	0.492198	0.486159	0	0.159117	0.522598	0.395299	0.545159
Aco012191	23.3902	7.70153	0.398678	0.268326	1.72108	2.85714	0.22934	5.49517
Aco012338	9.0101	1.05088	2.01879	2.71777	3.44657	0.329369	10.2712	2.69417
Aco012339	39.4047	2.46889	4.44772	4.59738	0.0184304	0.423166	1.99233	16.6042
Aco012340	35.9698	2.53078	7.15654	5.56516	0.100558	12.092	3.60186	14.522
Aco012417	17.2634	0.0762696	2.01425	0.336068	2.16602	0.162098	0.583101	5.32176
Aco012880	32.6518	0.0924866	0	0	0	0	0	7.13445
Aco013048	8.77699	1.66995	2.31311	2.0636	2.83929	2.43978	1.94577	4.02018
Aco013374	66.5738	12.3728	14.3611	10.1662	1.28606	22.8373	42.2463	31.4549
Aco013508	167.362	60.9866	31.5427	28.7149	9.76096	24.4885	38.1235	66.6282
Aco013532	248.967	72.7444	6.52543	7.32246	2.7739	6.88036	11.5011	20.3988
Aco014326	12.2571	0	0	0	4.04821	0	0	0.495191
Aco014478	44.7847	12.6656	0.885707	2.67932	1.35141	2.43069	1.99412	13.1986
Aco014581	297.158	103.352	27.1866	25.9231	0	33.4731	2.91972	46.8015
Aco015228	1.52114	0.374034	0.553239	0	0.433571	0.37087	0.169194	0.398672
Aco015498	159.578	2.92011	4.68339	4.17241	5.23139	2.23082	13.0248	62.5694
Aco015615	2.24055	0.308968	0	0.19513	0.819603	0.0966481	0	0.776093
Aco015637	39.5215	1.1411	7.075	6.45564	0.629853	3.73233	0.516766	17.7705
Aco015722	1.61618	0.0797163	0	0	0.17791	0	0	0.470069
Aco015839	40.5264	5.26734	0	0	5.38268	0.548687	0	17.0831
Aco016616	4.22027	0.685176	0.133531	0.192214	0.188286	0.3764	0.70157	1.88826
Aco016795	4.14344	0.631023	1.72689	1.04789	1.27446	0.81361	1.96263	1.50344
Aco017255	6.0949	0.799868	0.195714	0	0.189784	0.205978	0	1.17312
Aco017472	2.61636	0.0627505	0.3006	0.274683	0.490748	0.0670643	0	0.257689
Aco020952	26.8411	5.4419	5.53883	6.03623	11.6759	1.18671	12.2	9.30789
Aco020985	12.8231	1.68541	0.327099	0.572844	0.247274	0.321507	0	2.45305
Aco021541	13.6572	2.54317	0	0	0	0.238771	1.91266	1.4618
Aco021552	7.24764	1.86386	1.97072	1.53849	2.61724	0.47971	4.51035	3.1828
Aco021896	4.19705	0	0	0	0	0	0	0
Aco022062	18.2962	3.39245	0	0	0.0318408	0.479592	0	7.33975
Aco022063	20.8257	3.48641	0	0.121048	0	0.595694	0.149089	10.1184
Aco022068	9.41546	0.491053	0.334253	0.460092	0.440587	0.0656774	0.185937	1.16089
Aco022284	8.66032	0	0	0	0.171391	0.274756	0.660022	1.90238
Aco022669	45.4419	5.52564	0.176996	0	8.00395	0.0571869	1.2244	19.2958
Aco022810	64.1275	16.9211	0	0	7.29109	0.572159	0	19.8349
Aco022940	2.36935	0.752951	0.362859	0.322304	0.287146	0.34211	0.212644	0.86155
Aco023528	32.9136	9.26106	7.9005	8.46196	3.38888	4.88518	1.24795	10.9345
Aco024193	5.89377	0.0800201	0	0	0.0398286	0.181936	0	2.14293
Aco024544	17.2575	1.41547	0	0	6.10446	0.743475	0.0729833	5.24238
Aco024771	1859.48	238.237	4.02415	5.67818	1.21561	42.797	0	711.126
Aco026242	11.6667	4.09385	0	1.12383	3.93548	1.34443	2.16245	5.01783
Aco029104	7.42361	0.224752	0	0	0	0.145581	0.230215	0.870849
Aco029182	5.98275	0.429551	1.06164	0.981706	0.323743	0	0.454746	0.618831
Aco030123	15.8064	3.17345	2.64337	2.06774	4.6234	0.956121	0.37853	5.32492
Aco030586	89.6961	11.4976	0	0	0	4.28701	49.3422	32.5594
Aco031126	630.543	136.179	40.618	47.1296	46.4167	64.7354	28.519	253.022
Aco000252	48.42	21.1099	15.1215	16.1194	3.99169	18.6244	13.7798	23.1855
Aco000280	1.8626	0.921045	0	0	0.26631	0	0	0.574681
Aco000362	1.23586	0	0	0	0	0	0	0
Aco001821	106.336	45.1097	22.8365	29.8856	18.4408	26.9734	41.3228	57.0846
Aco002927	10.3486	4.02686	0.803104	1.68476	0.0300116	1.51144	1.00389	5.34096
Aco003149	2.0761	0.653693	1.32132	0.673998	1.16779	0.593188	0.808507	0.990024
Aco005503	3.34648	0.313675	0	0	0.719938	0	0	0
Aco005542	0.539405	0	0	0	0	0	0	0
Aco005900	4.20699	0.189631	1.34635	0.717637	0.648189	1.14259	3.73305	1.54666
Aco006143	1.68497	0.263085	0.674129	0.432452	1.05892	0.0447757	0.160319	0.152034
Aco006334	180.944	44.1876	15.5049	15.3678	18.9118	17.7061	10.2463	82.9574
Aco006377	80.0381	35.7969	5.33121	4.42015	3.69186	27.2846	3.09336	41.8618
Aco007122	0.958495	0.0601476	0.0730535	0	0.660167	0.64885	0.292676	0.686238
Aco008098	0.56096	0.0351394	0	0	0	0.179157	0.401138	0.179736
Aco008614	0.69917	0.262209	0.345239	0	0.218905	0.59108	0.784647	0.324903
Aco008890	1.78073	0	0	0	0	0	0	0.945696
Aco009307	1.4452	0	0	0	0	0	0	0
Aco009866	9.61857	5.05276	0	0	0.745512	0.754354	1.26142	5.12252
Aco010141	0.74908	0.175547	0	0	0	0	0	0
Aco010354	1.43447	1.01135	0.156312	0.0586825	0.145547	0.585608	0.0748879	0.636852
Aco010600	2.20741	1.00659	0	0	0.789277	0.408551	0	0.762606
Aco011628	0.86166	0.176106	0	0	0.169403	0.177758	0	0.600328
Aco012688	2.37769	0.0359368	0.0685061	0	0.68664	0.178735	0	0.100936
Aco013201	6.08933	2.56039	1.9423	0	1.38335	1.8349	0	3.05676
Aco013204	0.56959	0	0	0	0	0	0	0
Aco013693	0.56435	0	0	0	0	0	0	0
Aco015015	0.863856	0.345922	0.0642944	0.122778	0.508818	0.458136	1.32103	0.469632
Aco016662	17.1657	4.55809	1.21564	0.525859	1.56545	3.25456	0.698798	3.8061
Aco017473	2.74338	0.173742	0.794686	0.684773	1.25363	0.358535	0.304275	0.884853
Aco018213	1.81856	0.153499	0.459873	0	0.342836	1.0159	0	0
Aco018680	1.07211	0.0338412	0	0	0.60725	0	0	0.300725
Aco019152	0.583355	0	0	0	0	0	0	0
Aco021222	1.53968	0.307368	0	0	0.728479	0	0	0.98193
Aco022736	1459.62	130.119	2.20859	1.01448	3.46007	0.904255	0.755469	654.498
Aco023133	1.88864	1.06862	0.325371	0.582822	0.468694	1.00129	0.624229	0.79379
Aco024397	2.5257	1.22361	1.58018	0.538152	1.18611	1.2188	3.37677	0.562442
Aco024831	9.21598	1.1173	0.225032	0.231473	0.469773	2.85377	2.48559	4.79712
Aco024893	4.49464	0	0	0	0	0	4.74178	3.1197
Aco026938	54.8192	7.90708	21.491	23.1618	0.470442	8.18203	10.3871	29.6182
Aco029554	0.98023	0	0	0	0	0	0	0
Aco031428	4.60494	2.80003	2.14514	1.71491	0.895988	2.75214	10.4847	1.81688

## Sheet: Supplement data table S2
Supplement data table S2
PMC-stage anther preferentially expressed 478 genes
The numbers represent FPKM values. Cufflinks was used to assembly transcriptomes and quantifies their expression with default parameters.
gene_short_name	MMC	PMC	Flower	Leaf	Root	Stamen	Petal	Ovule
Aco000231	0.224372	2.61117	0.234296	0	0.413492	1.36471	0.135699	0.980233
Aco000232	40.639	151.205	8.38121	12.0044	34.2	30.7847	9.85995	29.6826
Aco000238	0.0512443	2.8122	0	0	0.278763	0	0	0.184909
Aco000390	0.130366	2.14416	0.178294	0.229472	0.538798	0.717757	0.159643	0.198311
Aco000439	10.0573	113.347	2.08531	3.18961	1.94152	4.94188	0	6.48558
Aco000511	0.985483	7.08533	0.238732	0.773142	0.329674	1.71907	0.894185	0
Aco000512	1.30287	11.4758	0.570838	1.01047	0.760747	1.86426	1.38507	0.261146
Aco000629	166.005	948.937	14.7132	13.1325	156.762	41.6751	2.01559	472.59
Aco000746	4.47841	12.3266	1.15148	2.76373	3.22133	2.89735	0.339063	3.55454
Aco000747	0	305.644	0.29212	0	2.22733	2.93189	0	0
Aco000756	0.743444	60.7337	5.5996	5.29496	14.4301	0.0409043	13.5743	1.71893
Aco000757	0.0461187	17.2334	0	0	0.147362	0.111388	0.0920627	0.0425974
Aco000808	36.9004	129.424	2.36204	2.15184	0.253746	8.56525	0.194543	32.3891
Aco000942	4.75465	29.1558	4.41105	5.84422	3.52304	10.5218	7.75551	2.30441
Aco000943	0.687917	5.03309	0.952829	0.696903	0.404592	0.569444	0.80247	0.171836
Aco000946	11.8843	131.717	16.7921	23.5213	16.5636	47.7254	43.6711	10.2994
Aco001013	0	25.3707	0	0	1.19804	0.979584	5.33983	0.426838
Aco001064	2.95726	49.2768	0.174168	0.419538	3.92759	2.87707	0.71036	5.75092
Aco001117	2.58058	18.2411	3.11533	1.94513	0.92607	4.37306	2.5498	1.86094
Aco001126	18.7582	286.064	13.3763	16.7501	9.55021	20.389	17.7018	15.3535
Aco001168	16.6596	39.3922	12.6291	12.5748	11.1806	19.8771	15.2471	12.096
Aco001337	13.8889	33.6527	0	0	0	6.88772	0	25.9958
Aco001415	82.0914	190.185	18.2658	19.115	19.771	65.3729	8.03955	72.5493
Aco001474	2.84659	8.53777	0.460198	0.684714	0.15982	1.51531	0	0
Aco001477	2.61282	5.14646	1.11719	1.12864	1.15082	1.57393	0.178383	1.131
Aco001588	0.183191	40.1664	0	0	0	0	0.165025	0
Aco001627	24.3435	62.367	8.10036	6.27037	5.39617	14.2081	7.58612	25.0269
Aco001642	1.40155	14.7835	2.64871	3.3693	2.5972	4.03457	16.7753	1.36885
Aco001718	14.4289	32.5127	4.41691	4.32523	11.0012	5.62346	3.18949	8.37536
Aco001767	3.03593	11.8199	0.1395	0.269507	0.458867	0.563869	0.140007	1.63783
Aco001819	59.7625	177.951	0	0	0	0	0	0
Aco001912	19.3438	31.8032	1.17405	0.881376	4.89715	4.12531	0.675305	10.4764
Aco002033	0.0451076	4.84105	0.254459	0	1.5463	1.02309	0	0
Aco002220	24.6253	54.608	1.06892	2.10457	0.624128	7.40243	3.30703	14.5494
Aco002261	0.018823	3.68178	0.101986	0.0975013	0	0.128332	0	0
Aco002262	3.69545	301.705	19.1229	26.7775	3.29639	0.454873	106.747	0
Aco002273	5.98574	18.1108	3.73808	0	0	0	14.3607	11.5579
Aco002351	0.0239143	4.79826	0	0	0	0	0	0
Aco002373	4.37763	20.506	0.863641	0	2.73514	0.0959781	0.612202	10.69
Aco002497	0.791142	9.07837	0.977559	0.615441	1.42701	1.07058	2.43742	0.658182
Aco002521	0	1.88714	0.350193	0	0.633035	0.881744	2.68061	0
Aco002522	16.382	49.6148	14.5521	15.1382	22.5723	16.9905	10.9034	17.0985
Aco002527	0.0447517	20.0856	0	0	0	0	0	0
Aco002535	0.741676	4.16369	0	0	1.39786	0	0	0.472968
Aco002568	4.03824	18.5051	1.52464	1.39228	1.15923	1.2706	0.542367	4.35719
Aco002630	3.01515	12.4559	4.03265	4.34412	5.56313	9.45777	3.23641	1.44867
Aco002683	0.333527	120.332	42.3927	45.6185	12.8694	30.9632	15.0989	0
Aco002743	33.631	80.3236	28.2297	31.1865	13.5642	36.391	18.7228	26.1248
Aco002775	7.04176	50.0948	2.90016	4.48309	6.37085	14.8716	0.502296	10.6943
Aco002776	20.2682	135.967	6.04295	3.93277	19.9035	33.0804	3.14745	33.353
Aco002847	0.667582	3.26836	0.190542	0.511151	1.37978	0.63245	0.368824	0.848504
Aco003020	0.0300095	2.55522	0.205939	0	0.0571881	0.712543	0	0.055767
Aco003096	2.68853	21.322	2.16431	3.47568	12.9366	6.87009	6.50684	2.24138
Aco003100	6.53149	72.9579	9.28505	9.91853	14.0422	22.1576	19.6355	12.4083
Aco003104	3.15012	60.3077	5.52173	5.34407	1.84151	6.15638	3.6652	2.65382
Aco003140	8.47644	27.3628	2.54283	3.12189	3.35016	9.49222	6.09762	10.4236
Aco003214	8.39824	30.6663	1.37052	1.80574	3.79412	7.3954	17.1445	4.0148
Aco003237	1.19611	18.8226	5.53357	4.82733	3.123	0.0472536	17.8258	0
Aco003300	0.489706	22.8817	0.175486	0.787384	0.338497	0.0366797	0.4578	2.83541
Aco003329	1.13247	3.77568	0.0608265	0	0.39552	0.668674	0.211212	0.915117
Aco003522	3.19578	18.5227	0.443872	0.279574	3.22416	1.99299	5.72544	1.94047
Aco003531	0.599205	6.95373	0	0	0	0	0	0
Aco003568	10.5305	28.8214	4.69843	3.45861	3.66574	10.9617	4.09862	6.07638
Aco003627	0	32.2248	0	0	0	0	0	0
Aco003637	0.583479	29.6988	0.588233	0.356321	0.347839	1.14314	0	0
Aco003772	4.84534	11.4998	3.24619	4.39884	0.131278	1.04144	4.16457	1.44625
Aco003808	11.34	36.2447	2.30307	2.92581	5.46438	5.48037	0.841455	11.5991
Aco003814	22.6444	74.3071	0	0	1.5359	0.315944	0	2.71419
Aco003836	3.61897	49.4498	10.7357	14.2603	5.42774	14.1514	88.1963	3.76752
Aco003851	2.54065	6.93304	0.471768	0.551494	0.781403	2.11827	0.0854356	2.36054
Aco003910	16.8188	489.704	1.88373	2.25493	1.12724	2.33728	0.366205	3.21729
Aco004006	2.66417	8.39205	0.728582	0.803305	0.662389	1.69425	0.187002	1.79002
Aco004118	1.14569	2.59209	0.217617	0.346507	0.477053	0.910398	0.148027	1.12702
Aco004153	0.70983	1.99286	0.387829	0.521619	0.872946	0.579391	0.177391	0.671401
Aco004159	0.557508	59.2413	0.416776	0.417577	0.652572	0.974195	0	0.674648
Aco004170	7.05795	44.5031	2.6391	1.17004	0.838939	4.04645	7.76103	7.24549
Aco004290	0.0081044	2.92135	0	0	0.0567226	0.185793	0	0
Aco004369	1.93503	4.43363	0.265787	0.237269	0.525214	0.916532	0.0502528	2.00816
Aco004465	13.3255	29.2245	6.93579	7.68098	5.24625	10.5507	16.279	6.15224
Aco004567	5.73785	12.5441	3.32169	3.68726	3.00107	5.43009	2.93658	5.40628
Aco004593	10.0606	45.8211	8.26922	8.57357	11.6971	12.7969	21.1781	11.2823
Aco004608	2.09297	26.3527	0.878182	1.11731	4.07802	1.42696	2.18539	1.40071
Aco004632	8.39577	55.9126	4.50426	3.76764	25.809	6.91141	6.18733	26.0389
Aco004637	0.111113	14.376	0	0	0	0	0	0.864772
Aco004659	22.1202	105.341	4.67368	5.87593	11.3192	10.1736	7.32488	32.5755
Aco004699	30.372	59.9423	13.7431	13.1539	7.28517	9.47359	1.73994	33.401
Aco004850	8.67121	57.2071	26.0217	20.8998	11.8457	12.7033	10.3976	15.8761
Aco004935	114.585	363.43	114.424	108.142	0.0330468	95.9846	96.7229	123.282
Aco004965	0	185.669	0	0	10.8438	13.3089	0	0
Aco004971	0.652462	15.2155	0.378558	0.326695	1.38191	0.132837	0	1.09558
Aco004986	10.2172	105.047	1.70649	1.64115	2.15459	5.65512	1.04109	10.4256
Aco005017	5.92072	11.3834	0.261841	0.222059	3.8805	0.226197	0	3.89018
Aco005099	1.27908	175.829	0.656379	1.64249	0	0.580768	0.290042	0.271424
Aco005176	0.0303185	1.84105	0	0	0.0364491	0.178191	0	0
Aco005216	43.3148	87.3793	2.42541	1.50425	11.1973	9.04618	0.63822	30.6745
Aco005330	124.989	270.38	74.8307	78.997	107.763	129.435	46.6604	108.049
Aco005345	0	19.664	0	0	0	0	0	0
Aco005347	1.85729	3.94032	0.990131	0.415315	0.289702	1.60988	6.3471	1.03279
Aco005354	0.389122	13.1194	0.840713	0.85708	1.1641	5.11038	0.272684	0.384585
Aco005438	0.256995	3.46339	1.00886	1.12047	1.40098	0.98191	0.65062	0.224852
Aco005443	0.223535	11.6072	0.0883192	0.29855	0.775046	0	0.137404	0.613862
Aco005456	2.38868	5.69815	0.424147	0.633901	1.89264	2.51655	0.316728	1.86739
Aco005474	3.32586	9.56708	0	0	0.0675974	3.64665	3.4378	7.16208
Aco005477	0.0237952	17.0326	1.48942	1.85029	5.36898	3.18083	0.334925	0.213086
Aco005492	0.670119	412.156	0.667148	0.405613	8.31081	0.0357089	1.41166	0
Aco005515	0.08797	13.7456	0.102078	0.178709	0.213757	0.593594	0	0
Aco005527	0.143629	16.415	0.164461	0.911908	0.286588	0.130494	0	0.110395
Aco005528	0	1.33493	0	0	0	0	0	0
Aco005539	2.04134	9.02948	2.27199	2.39614	0.798346	3.52058	5.12464	1.40377
Aco005560	0	1.34133	0	0	0	0	0	0
Aco005595	10.5019	28.7255	3.54775	3.39503	9.76547	5.25914	4.81329	11.7497
Aco005706	2.86949	6.3067	1.03357	0.715434	1.99749	2.64085	0.27096	2.56955
Aco005723	3.74813	78.5891	6.75437	5.73409	19.1858	11.587	15.752	4.95636
Aco005734	11.9622	82.162	7.53664	7.00678	1.51159	14.8711	0.833124	9.16487
Aco005746	2.24118	7.07569	0.451524	0.22022	1.68297	2.55233	0.197844	1.64836
Aco005772	1.80557	33.0742	1.37595	2.54861	0.459449	1.55101	0	6.71785
Aco005830	0.505103	23.9301	0	0	0	0	0	0
Aco005888	3.83318	32.5318	1.09736	0.84907	5.75079	2.11376	0.0554155	2.28127
Aco005920	2.30577	26.6599	0.308099	0	4.59116	1.75291	0	1.12755
Aco005966	12.4281	131.402	4.6853	4.82405	6.59223	0.246044	24.1034	12.111
Aco005984	15.2027	50.0857	9.01614	11.1142	22.5724	0.301213	177.531	9.07903
Aco005985	0	2.23803	0	0	0	0	0	0
Aco006026	0	21.7818	0	0.313476	0	0	0	0
Aco006042	109.636	219.707	20.4042	12.5203	2.37651	38.1114	0	73.698
Aco006078	0	17.4519	0.481422	0.955121	13.8508	0.174206	5.48711	0
Aco006408	1.80924	8.42211	2.22373	2.70212	2.40335	0.447316	0.0660549	1.68077
Aco006517	0.125394	0.735121	0	0	0.44487	0.43395	0	0.155251
Aco006560	95.1556	166.142	44.7961	52.2259	53.045	57.3477	62.8604	83.3473
Aco006659	10.0692	23.4605	1.72188	3.1753	4.59236	3.70618	4.49618	13.9897
Aco006715	1.30297	3.69566	0.626008	0.300908	1.62049	1.07978	0.265123	0.795902
Aco006754	12.5739	35.7824	1.67981	2.80084	2.76925	14.1242	0.315026	11.1241
Aco006805	22.5667	54.5928	12.4116	14.0076	26.7717	8.91761	2.18777	17.4126
Aco006810	8.88534	39.9248	3.89777	5.06178	1.0823	1.69798	4.9952	3.9895
Aco006957	0	8.99056	0	0	0	0	0	0
Aco006963	0	1.25031	0	0	0	0	0	0
Aco006984	0.159809	1.66809	0.105274	0.0383219	0.0459513	0.135514	0.0802915	0.114733
Aco007003	0.541436	235.105	0	0	0	0	0	0
Aco007121	63.5528	137.775	18.0328	19.7358	29.4254	73.3629	5.57493	58.6339
Aco007193	0.829694	12.3391	0	0	0.963555	0.170376	0.472035	2.07012
Aco007406	0.139381	12.4024	0.548481	1.08496	1.14997	0.27119	0.96167	0
Aco007438	0.121676	51.0142	14.3725	14.5326	0.206351	1.52178	46.4187	0
Aco007507	4.54091	16.8939	0.455376	1.11237	0.0732554	0.143023	0	5.2655
Aco007513	0	2.93573	0	0	0	0	0	0
Aco007515	0	0.896706	0	0	0	0	0	0
Aco007516	174.95	405.562	81.5844	85.1867	120.078	167.807	66.8307	203.096
Aco007540	0	5.78054	0	0	0	0	0	0
Aco007650	0.216654	2.9295	0	0.1389	0.690373	0.0994818	0	0.187869
Aco007659	13.2099	25.918	8.96031	9.47416	7.99619	6.37959	44.9788	14.1091
Aco007665	63.892	160.326	29.0632	34.0328	54.6449	46.2469	21.9103	62.0813
Aco007688	3.03747	14.2527	0.675055	0.181415	2.91588	0.701879	0.506693	3.65359
Aco007693	8.96494	51.7238	6.25526	4.97263	2.81434	4.43234	1.47963	4.81941
Aco007737	26.5024	52.9586	9.65512	10.3445	15.0022	25.8846	6.39439	22.8852
Aco007796	10.4515	243.878	4.80449	3.82334	2.39031	5.96075	1.30433	9.48634
Aco007816	15.9592	137.268	10.2688	10.2785	7.34891	22.4995	7.70594	9.67453
Aco007826	43.2227	141.572	5.78625	4.09782	8.01328	6.57445	2.48596	40.6344
Aco007827	7.52206	62.4811	0.15543	0.830478	17.0828	1.03629	7.87677	8.25356
Aco007838	0.6195	40.564	5.04869	3.09279	3.6931	0	6.0868	2.35428
Aco007860	14.1298	35.615	6.68047	8.20941	15.1232	9.78404	3.62292	15.4569
Aco007980	0.838079	32.9741	0.930978	0.922132	4.55157	4.58761	0	0
Aco008222	0.124773	5.54462	0	0	0.646742	0.127611	0	0
Aco008223	0.165722	5.37892	0.0827266	0	0.299435	0.0358286	0	0.0809496
Aco008230	0	2.08897	0	0	0.145229	0.0603628	0	0
Aco008231	0	8.48077	0	0	0	0	0	0
Aco008265	6.47522	23.5832	0.474439	0.902712	0	0.706525	0.31092	0.976362
Aco008306	0.0997288	11.8031	0	0	2.60437	0	0	0
Aco008310	9.04549	74.1971	14.8373	12.7949	4.60384	7.15901	10.7168	16.9348
Aco008331	2.85516	6.9229	1.92033	1.59219	0.970828	2.88803	0.969181	2.07895
Aco008339	0.422328	2.58861	0	0	0	0	0	0.081205
Aco008340	0.184689	1.6787	0	0	0	0	0	0
Aco008383	0.229777	2.33977	0.306626	0.178328	0.523051	0.35961	0	0.0530086
Aco008385	3.38681	17.8822	0	0.223467	1.17814	0.606572	0.152132	2.56153
Aco008386	0	7.22397	0	0	1.22597	0.507014	0	1.007
Aco008388	0	10.3576	0.832546	0.497933	1.63975	0	1.11193	0.159493
Aco008391	0	88.1661	0.157729	0	2.18036	0.264239	0.798061	0
Aco008423	24.6181	43.8098	5.97174	5.84924	9.67051	11.3582	3.63707	21.1214
Aco008441	13.5439	35.7017	14.9338	14.2411	11.1806	10.8392	13.1591	15.2389
Aco008464	2.31333	131.7	1.39584	0.650072	5.93407	1.3744	0	2.38336
Aco008584	9.94796	26.0343	3.69932	2.92116	12.2937	9.02458	3.24979	11.0899
Aco008629	0.051406	15.8599	10.539	8.21086	0	0.321916	56.2129	0
Aco008712	0.0184302	84.5991	0.892045	0.466259	6.11743	0.415053	0	0
Aco008841	6.21358	56.88	10.0704	16.3793	8.66873	6.06433	21.9394	23.0903
Aco008872	0.0242913	49.4393	0	0	0.0260101	0	0	0
Aco008925	1.33634	17.0405	1.13786	1.11788	0.933781	1.70352	0.262984	1.18588
Aco008970	0.205596	467.5	0	0	0	0	0	0
Aco009034	4.04374	11.6532	0.567196	0.65074	0.266616	2.38746	0.262067	3.99499
Aco009056	0.0062652	4.82951	0	0.248368	0	1.43218	0	0.0404596
Aco009060	0.368907	13.2385	0	0	0.0832899	0.0937078	0.248988	0.354256
Aco009066	0	1.08425	0	0	0	0	0	0
Aco009100	3.64809	62.608	0.521462	1.84417	0	1.06057	0	0.372827
Aco009119	0.136083	1.01043	0.140935	0	0.0962411	0.106684	0	0.187467
Aco009142	20.749	137.096	55.4964	55.0665	3.79806	19.1063	44.7937	10.2332
Aco009290	12.9375	37.24	13.0635	12.9293	5.82838	8.7923	6.21135	10.6973
Aco009493	4.49761	16.3361	4.2271	3.91389	6.24364	3.10597	4.01797	5.21467
Aco009500	57.8402	102.805	19.079	25.4007	37.5175	40.0924	25.9777	52.1397
Aco009569	9.69351	52.0737	11.4949	13.2382	5.24378	18.6533	7.37249	19.3545
Aco009713	0.226079	11.4374	0	0	0.358272	0.322937	0	0.17459
Aco009714	1.46632	106.385	0	0	0.72437	3.65308	0	0
Aco009715	1.18899	49.0508	0	0	1.80939	0	0	1.86327
Aco009735	0.759905	6.40229	0	0	0.764933	1.07698	0.11683	0.605991
Aco009776	3.26119	14.502	0.661274	1.11494	1.4968	2.39462	0.120728	2.62377
Aco009781	1.25615	23.7754	3.27503	3.74167	6.15057	0.395461	7.5273	0.916828
Aco009782	0.412308	107.833	0	0	0	0	0	0
Aco009868	53.5921	98.7961	12.2382	16.1444	23.4345	29.8557	11.883	51.7415
Aco009874	20.0086	37.7418	9.01178	9.60787	8.13944	14.4096	10.4933	17.5211
Aco009947	6.5282	56.4708	0	0	6.08997	0.545875	0	18.0636
Aco010034	1.49821	3.18872	0.289627	0.182666	0.455718	0.732385	0	1.23427
Aco010124	2.15608	21.6056	0.587848	0.518978	0.412778	1.15271	0	1.15872
Aco010165	3.08697	1052.99	79.9394	73.5616	0	81.4906	1.01926	17.6535
Aco010199	5.40111	28.3968	0.146059	0	0.415571	2.47146	0.103909	4.45553
Aco010235	2.52004	12.1922	1.35436	0.833716	3.66345	3.45521	0.288825	3.44984
Aco010250	76.19	161.428	37.8221	38.2545	80.5418	59.5488	98.3019	60.5197
Aco010324	12.9984	27.6061	7.02323	9.46642	8.02128	5.40331	29.7578	13.5332
Aco010383	1.92915	23.8431	6.48305	5.67272	0.80468	8.58248	0.474044	0.270111
Aco010429	0	18.1388	0	0	0	0	0	0
Aco010430	0.116694	1.93336	0	0	0.21775	0	0	0
Aco010653	1.65588	5.04802	1.2458	1.84749	1.62883	2.29735	10.739	0.357885
Aco010704	0	119.204	0	0	20.0544	0	0	0
Aco010752	13.9594	77.3179	0	0.137815	0.528914	1.239	0.118007	11.4885
Aco010775	3.25522	46.563	9.07284	9.22961	2.03937	3.11742	0.359731	0.123385
Aco010851	0.0151846	4.37906	0.216221	0	0	0.190382	0	0.197865
Aco010996	0.0301882	2.31264	0.443342	1.36496	0.187955	1.17032	2.80216	0.234731
Aco011071	2.37061	42.5061	3.83115	4.21165	2.68548	10.7325	1.21742	1.1884
Aco011168	53.9481	109.056	0.465213	0	34.6181	7.14761	0	27.1662
Aco011169	21.4395	43.8314	0.292134	0.333618	7.5192	2.77151	0.217832	13.8916
Aco011293	40.0442	131.042	26.1817	24.2623	24.5125	20.6251	32.2833	34.6141
Aco011297	0.225208	1.6145	0.376455	0.509904	0.447747	0	4.57581	0.414794
Aco011299	2.47302	5.641	0.339434	0.437968	0.410804	2.15901	0.0679594	2.06387
Aco011301	1.6058	24.8082	1.4362	2.36083	4.01813	9.83146	0.766823	3.36082
Aco011358	9.14906	18.3773	1.99234	2.31517	4.01159	7.55911	0.476878	6.26389
Aco011410	0.101308	24.6946	0	0	0	12.3049	0.117561	0.164302
Aco011458	18.6048	113.855	0	0	0	11.478	0	0
Aco011459	2.76302	271.543	1.20198	2.9124	0	12.5296	0	0
Aco011626	6.41456	38.8325	0.501774	0.642044	4.10984	2.38996	0.314877	7.89843
Aco011702	6.00387	10.4834	4.21563	4.88804	3.45054	3.90683	2.28553	6.12655
Aco011708	9.5467	20.8695	5.14848	3.619	2.13569	8.38474	0.880199	8.17528
Aco011792	1.06628	3.19273	0.295949	0.49554	0.631299	0.776328	1.19328	0.756122
Aco011799	2.50159	10.2316	3.04738	2.74265	2.75572	2.52944	1.33944	3.06996
Aco011827	0.146313	0.969906	0	0	0.126158	0.059017	0.0660888	0.187508
Aco011866	1.51777	3.32087	0.456025	0.139408	0.848276	1.81306	0.0788108	0.837031
Aco011869	1.34735	2.73788	0.790122	1.47582	1.39767	0.785286	0	1.4882
Aco011908	1.15565	5.40984	0.251809	0.341403	1.50926	0.667017	0.0336643	0.652056
Aco011948	1.16665	17.3118	0.131363	0.132918	0.143855	1.28692	0	0.771341
Aco012092	19.0847	82.9214	2.74155	3.16173	1.97758	1.19505	1.04038	12.7704
Aco012260	13.781	25.2576	0	0	0.0723703	3.95953	0	14.7031
Aco012315	13.2844	88.2059	35.2698	38.3546	7.34201	24.4304	87.387	18.0658
Aco012320	0.660682	8.3858	0.256235	0	0.798933	1.29411	0	0.889029
Aco012356	0	78.3838	0.153948	0	0.961131	1.29729	0	0
Aco012395	1.16552	13.0454	0	0.828959	0.482646	0.20955	0	0
Aco012435	3.60485	22.8972	3.05387	2.51354	1.79919	4.89161	1.57671	3.68799
Aco012490	3.35029	57.005	0.879518	0.358168	1.85324	6.66518	0.738766	0.305954
Aco012503	15.5705	131.148	0.639905	0.683042	0.139394	4.70953	0.19711	69.7542
Aco012789	4.43919	13.5066	2.61306	2.15156	1.78262	1.4763	0.143419	4.3857
Aco012809	3.97581	17.7418	5.7542	5.02518	0.751797	7.39025	1.52528	5.91302
Aco012823	0.804458	34.3976	0.140901	0	0.449117	1.35499	0	0.0671637
Aco012836	0	0.62426	0	0	0	0.478406	0	0
Aco012882	10.0351	144.305	8.32867	8.53487	10.6077	11.7091	5.77338	9.34287
Aco012901	3.34087	19.8074	1.01791	1.36053	6.65739	3.56902	1.40052	3.52219
Aco012944	0.790598	37.658	7.8978	9.90471	4.29009	8.55894	4.72901	0.437081
Aco012997	7.92446	17.3347	0	0	0.0242514	0.547442	0.316778	4.65375
Aco013005	12.7425	91.5502	19.0992	18.8767	21.0903	23.8957	10.8476	9.62948
Aco013044	10.4728	41.395	8.35774	10.218	8.10086	15.9849	1.64765	11.6321
Aco013045	6.28575	33.2433	2.93461	1.69268	2.18891	3.86039	0	5.95575
Aco013052	0.98898	4.3615	0	0	0	0	0	0
Aco013056	2.85377	5.42345	0	0.1508	2.48279	1.6709	0	2.46865
Aco013059	0.0465276	1.17918	0	0	0	0	0	0.0461803
Aco013061	0.074642	29.4369	1.81097	2.62346	0.082376	0.0420629	0.394819	0
Aco013076	0.257912	0.883799	0.0404473	0.0766511	0.241559	0.290474	0.352599	0.203095
Aco013092	0.808567	207.577	0.045137	0.0864344	0	42.4217	0	0.637472
Aco013107	4.91676	11.4853	0.726511	0	0.446371	3.54774	0	2.42879
Aco013168	31.5065	72.1799	16.0417	15.9229	24.0392	28.291	36.3189	39.271
Aco013244	0	5.31801	0	0	0.871414	0	0	0
Aco013246	0.138439	4.36035	0.51586	0.453337	1.25928	0.0838319	0.247881	0.22428
Aco013248	2.27562	19.4489	1.09975	0.621792	0.992819	3.27974	0	7.89796
Aco013331	0.700727	108.253	22.3102	24.2033	13.687	14.8765	22.1241	1.19907
Aco013392	0.0397206	73.0225	0	0	0	0	0	0
Aco013393	2.68009	889.116	0.161202	0	0	1.02498	0	3.20955
Aco013405	5.71995	11.5706	2.63939	2.05176	3.00928	1.76093	5.81671	0.213078
Aco013448	9.30265	39.2047	2.87179	3.51893	4.83359	8.57562	10.931	8.07024
Aco013456	0.184118	2.21854	0.521261	0.643963	0.0325305	0.253753	4.79274	0.135969
Aco013462	300.034	762.755	3.96906	3.91367	12.7114	115.709	61.1421	148.288
Aco013464	0.071685	193.288	0	0	0.606082	0	0	0
Aco013465	0	410.049	0	0	5.39689	0	0	0
Aco013486	2.22688	28.8022	6.14697	4.43588	0.310385	1.9254	0	0.691526
Aco013499	173.732	704.462	0.152725	1.09702	2.27603	12.7279	0.188757	101.453
Aco013580	6.38405	10.784	1.96298	0.984086	5.52087	5.60483	1.26243	5.70903
Aco013596	17.3384	33.8004	18.4671	18.1353	6.35498	16.3882	12.3331	18.7016
Aco013634	22.6759	61.4783	6.54507	7.34965	11.9072	23.7489	5.4478	11.6359
Aco013654	16.9119	99.782	15.4064	15.392	28.1714	15.947	4.87614	13.5058
Aco013655	31.6201	54.6647	6.72442	7.29782	14.5316	32.6042	12.7521	28.2913
Aco013685	0.281157	15.9901	1.35845	1.80714	4.67206	0.432538	2.57909	0.71519
Aco013815	0.0754146	10.748	0.0494469	0	0.185336	0.271268	0	0.0446243
Aco013873	0.434325	5.03563	3.35964	2.72531	0.261545	0.810204	0.734469	0.427001
Aco013945	0.730958	11.6514	1.5603	1.5656	2.65792	5.75773	3.87575	2.33068
Aco013976	2.6889	41.2321	8.58336	0	0	2.98276	0	2.88939
Aco013980	0.187307	8.12962	1.19058	0.764845	0	0.018108	14.518	0.605234
Aco014010	0.0269148	21.1667	0	0	0.470218	0	0	0
Aco014041	1.73127	73.7113	0.344787	0.076213	0.0553157	1.4327	0.0837522	1.19689
Aco014042	0.773922	9.34436	0.0472177	0	0.0374294	0.351392	0.115467	0.423668
Aco014043	0.0632	1.00136	0	0	0	0	0	0
Aco014044	0.815945	7.77086	2.33523	1.70577	0	0.22894	0	0.688985
Aco014045	1.07605	8.47639	2.54868	3.46165	0	0.147308	2.45079	0.627565
Aco014046	1.19332	14.7391	0.380623	0.167716	0	0.424721	0.712386	0.427699
Aco014058	0.214148	11.4052	1.02137	0	0	1.17481	2.52413	0.265233
Aco014196	0.924328	2.03568	0.714751	0.628301	1.44142	0.474512	4.26403	0.332596
Aco014288	3.10287	21.6544	1.15936	3.00088	1.28528	1.88773	1.05465	2.67795
Aco014295	1.08198	5.99726	2.67538	2.57616	2.94762	2.27397	1.301	0.859095
Aco014523	7.1755	31.289	0.295339	0.182563	1.08901	5.24281	0.226924	2.79988
Aco014528	6.31965	25.7803	0.16217	0.534272	3.51952	3.82802	0.721635	2.44162
Aco014535	0.20998	4.82867	1.8134	0	0.387422	1.68925	0	0
Aco014558	2.50151	38.1311	0.396959	0.973359	2.94284	6.49911	0	0.246892
Aco014566	0.0149818	2.08521	0	0	0.185589	0	0	0
Aco014610	0.253526	33.8454	0.143113	0.260035	0.0614328	0.0333693	0.197713	0
Aco014657	2.92195	10.3421	1.77038	1.05732	2.57114	2.19577	2.77518	1.20816
Aco014666	2.34761	164.325	0.536395	1.39818	1.31263	0.46605	0	2.06903
Aco014667	26.7733	754.726	2.9031	6.9198	11.8189	12.1876	1.83172	32.0241
Aco014687	9.76292	19.1765	0	0	0.586555	7.32122	2.4136	4.98746
Aco014716	2.03213	6.0172	0.384166	0.559088	0.503489	1.07815	0.14114	1.51443
Aco014717	0.844619	2.26665	0.338951	0.404241	0.390316	0.388311	0.0488144	0.707037
Aco015091	0.0453475	13.317	0.465937	2.00612	7.47333	0.0488142	1.55438	0.134463
Aco015099	8.18216	19.5946	4.53224	4.46749	10.7495	10.8206	18.3257	7.6437
Aco015177	3.14003	49.2913	1.04359	0.508902	0.467023	10.2754	0.365553	11.8286
Aco015189	12.9359	29.5776	0.365838	0.159608	2.90819	0.831501	0.246013	9.57867
Aco015240	3.91331	71.8825	4.77555	4.69368	30.7395	1.06166	21.1037	6.91676
Aco015338	0.826693	10.7531	2.16084	1.00739	2.09049	3.78725	0.576322	1.57976
Aco015407	3.63057	130.692	1.68283	1.69108	0.246145	0.176477	6.34836	2.51637
Aco015426	18.7649	55.8992	7.00882	7.25157	10.5192	13.831	4.53364	21.0108
Aco015457	8.44279	182	0	0	0.401464	1.19679	6.81526	0
Aco015489	0	3.32155	0	0	0	0.902781	0	0
Aco015528	0.235921	228.228	0	0	0	0	0	0.123697
Aco015539	1.41922	6.39957	0.178694	0.112665	2.13467	0.134227	0.255156	0.995901
Aco015581	0.691725	3.63374	0.121998	0.0768937	0.0984427	0.586532	0	0.238714
Aco015639	0	4.22004	0	0	0	0	0	0
Aco015653	28.5399	82.4048	17.9999	18.3034	12.9264	15.8527	3.11557	23.3948
Aco015719	2.14335	13.6721	0.145181	0.233607	4.07974	0.0195249	0	1.55269
Aco015737	23.0026	82.8739	18.2548	16.8065	21.6357	12.2857	1.73776	17.4433
Aco015743	10.1899	22.2293	1.98028	2.85317	5.52722	4.50298	4.21259	7.19672
Aco015756	4.16134	730.851	0.815672	0.968589	0	5.28417	1.57355	12.12
Aco015766	0.240355	29.06	0.541971	0.71394	2.50936	0.0790918	0.261699	0.354673
Aco015837	0.0718695	0.593744	0	0	0.25246	0	0	0
Aco015874	5.11902	11.9579	0.978569	0.174214	4.54961	2.89364	0.415671	4.98148
Aco015888	0.291936	3.67643	0.516289	0.845479	1.29497	0.163928	2.0433	0.0523297
Aco015898	0	0.725607	0.349634	0.328539	0.0298674	0.0132216	0	0
Aco016143	17.4944	40.2323	0	0	0	0.62255	0.277964	18.4741
Aco016254	0.24053	12.5652	0.403389	0.763369	0.639799	1.05942	0.407593	0
Aco016257	0.109907	4.74975	3.08086	2.41639	0.993277	0.0956032	7.19746	0.609314
Aco016403	30.7894	131.566	58.4197	57.0065	44.3152	34.7119	29.7647	28.5156
Aco016407	0.627954	8.30121	0.278994	0.228826	1.0046	0.836108	0.102622	0.24381
Aco016580	0	2.54724	0	0	0.877313	0	0	0
Aco016582	0	2.01341	0.141738	0	0.49594	0	0	0
Aco016601	0.0368593	8.73007	0	0	3.63259	0	0	0.359059
Aco016715	6.27386	2117.28	4.32377	4.15006	12.0642	2.36459	36.2596	4.12603
Aco016748	1.25583	34.2109	8.34126	8.82691	11.1812	5.36339	10.7938	1.00184
Aco016750	0.0581186	0.910246	0	0	0	0.153409	0	0.136299
Aco016767	65.1752	154.743	1.87278	2.39742	4.73522	43.9608	3.25577	62.5338
Aco016771	39.4308	94.5627	5.35689	4.87575	0	50.7622	0	4.74151
Aco016902	5.51462	24.0568	0.208432	0	1.0531	0.14243	0.425122	5.85795
Aco017072	0.669536	2.05763	0.117382	0.139406	0.0292881	0.703603	0.095935	0.943971
Aco017074	0	4.37452	0	0	0.361965	0	0	0
Aco017198	1.97001	27.4695	0	0	1.36191	1.21912	2.22675	0
Aco017263	10.8917	21.4182	6.81777	5.1239	10.6703	4.99096	0.943385	9.96099
Aco017264	1.48136	52.9449	6.0485	6.94665	0.773895	0.301193	35.6517	1.04044
Aco017284	0.0196784	326.719	0.0589263	0	0	0.0258949	0	0
Aco017302	7.65618	37.5618	13.7441	13.8195	10.4606	19.3662	9.79317	9.76932
Aco017380	0.122232	3.94219	0	0.659072	0.470423	0.29385	0	0
Aco017593	4.52854	4409.11	0	0	0	0	1.62337	0.636836
Aco017594	0.0933165	78.739	0	0	0	0	0.565401	0
Aco017657	1.64942	9.24803	2.47016	5.07379	0.668631	0.975066	4.13448	1.53462
Aco017701	9.30463	50.1014	0.324509	0.401723	3.67572	14.5833	0.151163	9.93971
Aco017746	51.8857	90.799	44.9019	54.8431	38.0633	35.8361	382.957	51.5213
Aco017794	0.163425	3.54546	0.397152	0.505964	0.0378722	0	0.577849	0
Aco017900	9.74652	76.7344	11.1295	13.0336	5.04027	5.20324	8.02547	9.31011
Aco017960	49.7767	124.587	28.7377	35.006	21.5536	28.0994	37.8813	44.9594
Aco017988	0.478081	2.95825	0.389816	0	0.37169	1.25295	0.430133	0
Aco018037	4.22586	89.7472	5.74069	5.87932	5.92502	5.35245	7.83167	11.987
Aco018043	0.485469	1.11282	0.0460832	0.231394	0.200979	0.44346	0	0.355223
Aco018064	53.035	142.721	9.09364	8.29507	4.49194	8.96631	2.60264	33.2976
Aco018125	7.05772	51.8315	0.482441	0.729992	6.5685	3.08966	0.126677	5.03323
Aco018208	0.0989804	2.93853	0	0.136003	0.10145	0.357399	0	0.525104
Aco018214	3.12152	9.4692	2.44885	0.336511	2.07113	1.25042	1.1706	1.60345
Aco018215	1.44242	3.14083	0.969598	1.11106	1.45566	0.950962	1.5707	0.724149
Aco018363	0.627668	1.35897	0.176887	0.407277	0.488095	0.674758	1.54185	0.517377
Aco018406	3.4804	15.4911	8.23231	7.5842	1.96687	9.98168	1.44811	2.03699
Aco018427	0.365961	8.26978	0	0	0.092485	0	0	0.136685
Aco018644	0.96604	2.32625	0.316351	0.681691	0.647375	0.846797	1.93807	0.437416
Aco018648	0.00356144	13.0733	0	0	0	0	0	0
Aco018747	0	2.87864	0	0	0	0	0	0
Aco018842	6.28407	80.9194	16.5946	15.589	3.50404	24.2891	86.5699	5.9493
Aco018954	2.24214	19.0852	1.90873	4.3435	1.9024	2.01312	0.614558	0.771123
Aco019046	65.1496	299.962	21.2286	23.8587	25.2082	71.9872	9.55217	71.6359
Aco019058	2.04155	5.90566	0.635512	2.91079	0.655636	1.29481	0	2.83584
Aco019078	0.504911	3.33655	0.540279	0.0871764	0.379663	0.655269	0	0.429662
Aco019080	0.525913	7.94827	0.569401	0.514877	3.69161	0.408904	0	0.654816
Aco019213	0.086297	20.2677	0	0	0	0	0	0
Aco019216	0.08104	3.84065	0	0	0.39634	0	0	0.365992
Aco019341	6.80708	25.8691	3.64102	4.5409	5.565	1.01463	1.42731	3.20226
Aco019392	21.6535	46.9815	11.9299	11.464	22.7231	23.0423	10.2833	18.2092
Aco019533	12.3893	45.9969	16.3599	15.1465	16.3269	13.9547	11.9919	28.7005
Aco019618	0	4.24037	0	0	0	0	0	0
Aco019677	0.0147686	45.0877	14.0538	11.5162	0	0	2.26089	0
Aco019728	1.47503	13.5299	0.077051	0	0	5.28905	0	5.63348
Aco019882	0	3.686	0	0	0	0	0	0
Aco019980	2.35914	7.07455	1.67285	1.37183	0.595377	1.3663	0.293911	2.18533
Aco020013	4.5532	18.3393	5.24688	6.7561	4.62915	2.01457	212.413	4.42749
Aco020015	0.135035	3.67175	0.631336	0	0	0.959808	3.65719	0.729597
Aco020046	0.332182	4.94398	0	0	0.173114	0.211461	0	0.485678
Aco020092	0.322458	11.696	0	0	1.11329	1.23978	0	0
Aco020155	3.04025	9.00291	4.67072	4.82678	0.973787	2.16524	1.77148	3.61814
Aco020370	0.844272	2.22168	0.255683	0.122171	0.132654	0.954394	0.0645875	0.915708
Aco020385	0.744234	2.11538	0	0	0	1.46157	0	0.592505
Aco020438	0	4.17187	0	0	0	0	0	0
Aco020535	0.297818	0.529105	0	0	0	0.335861	0	0
Aco020684	6.55562	73.7282	0	0	6.42228	0.286512	0	21.4762
Aco020718	0.759321	2.79292	0.171229	0.107537	0.466706	0.470245	21.452	1.05625
Aco021129	0	2.31587	0	0	0.0820668	0	0	0.222537
Aco021130	16.2428	69.6595	6.927	9.23376	3.43802	18.7701	8.15903	10.6364
Aco021131	8.60905	25.8396	5.9552	0	7.97227	9.82261	21.5375	2.84848
Aco021132	0.291241	0.931138	0.100535	0.043075	0.0458723	0.131341	0	0.514783
Aco021232	0.0081377	4.47877	0	0	0.455938	0	0	0
Aco021576	0	2.11031	0	0	0	0	0	0
Aco021837	0.768644	3.8748	1.64555	2.19917	2.14496	0.380047	0.337255	0.376264
Aco021855	0	10.3388	0	0	0	0.623742	0	0
Aco021915	1.58028	9.52075	1.43965	1.54251	0.463139	2.5102	0.364431	0.774715
Aco021988	0.0385416	20.3802	0.0497097	0	0.0995036	0.232474	0	0.089069
Aco022000	12.4021	26.0774	6.19312	7.58737	14.3964	10.0378	3.74417	11.6748
Aco022172	0.505622	25.4109	0	0	0.189573	0.209977	0	0
Aco022285	0.967614	2.82242	0.315562	0.323521	0.666537	0.324157	0	1.31654
Aco022520	34.6656	87.4621	4.94189	0	11.4225	9.3764	0	23.8665
Aco022785	1.35404	21.4744	0	0	0	1.55105	0.256913	0.654271
Aco022786	0.456373	7.06342	0	0.112219	0	0.670954	0	0.23731
Aco022821	4.60048	7.98526	0.163172	0.102701	0.609675	1.469	1.79475	2.48943
Aco022845	1.26555	3.12223	0.576092	0.48282	0.894823	0.838333	0.37188	1.59786
Aco023056	0	1.58464	0	0.112799	0	0.413761	0	0
Aco023061	0.246796	5.57172	1.01718	0	0	0	43.9451	0
Aco023062	0.031127	10.5102	1.47589	0.791502	0	0	9.34647	0
Aco023125	155.901	456.323	18.9457	16.9874	18.7645	29.8131	0	81.4691
Aco023519	0.0640436	14.1795	0	0	0.0496573	0.121235	0	0
Aco023732	0	0.937383	0	0	0	0	0	0
Aco024002	0.0422956	18.9437	1.23651	1.68689	2.38388	0.0328329	1.64115	0.0781721
Aco024081	0.14795	20.2484	0.661239	0.612677	4.24618	0	0.246127	0.219789
Aco024089	0.225714	2.07968	0.189832	0	0	0	0.2453	0.0760055
Aco024092	29.7934	130.574	16.4487	15.1428	9.8759	29.7405	8.59442	20.9196
Aco024202	0.797293	1.63638	0.22407	0.223584	0.0463498	0.32547	0	0.983652
Aco024204	1.66931	11.7007	0.217616	0.193878	3.28489	0.0704222	0	0.183973
Aco024328	0.503602	3.29086	0	0	0.0941857	0.570573	0.0911675	0.455106
Aco024329	1.44656	15.8444	0.078966	0.0668021	0.188777	1.57998	0	0.0665195
Aco024442	0.413821	16.7125	0.335646	0	3.26854	0.88496	1.42399	0.216661
Aco024662	0.250583	9.14719	0	0	0.387327	0.0667432	0	0.478723
Aco024983	0.0326369	0.799439	0	0.0674357	0	0.146886	0	0.104802
Aco025513	0	18.8451	0	0.648342	0.276016	0	0	0
Aco025807	0.437679	6.61034	0.448069	0.347849	0.836193	0.45476	0.426475	0.150746
Aco025808	0.554171	10.1615	0	0	0.386563	0.296218	0.594618	0
Aco025858	0.360688	3.12646	0	0	0.0304258	0.184386	0	0.260472
Aco026001	0.0712011	36.1944	0	0	0	0	0	0
Aco026235	0.370098	3.01086	0.526404	0.298849	0.0863392	0.63716	0	0.586942
Aco026830	0	5.36766	0	0	0	0	0	0
Aco026950	1.33991	7.35812	1.63521	1.17773	0.283298	0.455619	0.271304	1.52781
Aco027755	0	0.66797	0	0	0	0	0	0
Aco027769	0.178581	1.02571	0	0	0	0.40815	0	0
Aco027996	4.54699	10.0748	4.18907	1.58721	3.29685	1.23802	4.5491	2.50065
Aco028093	5.68916	30.1971	0	0	0	0	0	0
Aco028509	0.115579	2.00206	0.300121	0.497107	0.382349	0.039626	0.110724	0.128002
Aco028785	1.86081	7.47112	0.557944	1.12709	1.30994	1.55404	1.6633	2.73772
Aco028786	8.82715	44.6941	0	3.20594	4.61914	8.71067	5.18006	6.48215
Aco028787	9.19491	36.1673	2.14025	3.31194	1.17121	7.64258	7.83499	14.7179
Aco028920	0	1.6334	0	0	0	0.26097	1.3905	0
Aco029040	2.15442	38.0519	0.759658	0.537081	0.708387	2.96713	0.679426	1.32762
Aco029407	0.0685435	399.008	0	0	0	0	0	0
Aco029442	0.0217707	4.01384	0	0	0	0.039769	0	0
Aco029602	0	7.74289	0	0	0	0	0	0
Aco030246	0.0244396	0.942518	0	0	0	0	0.318709	0
Aco030573	12.0404	21.6262	0	0	0.129479	0.36748	0	7.74999
Aco030885	0	1.20464	0.129438	0	0	0	0	0.120764
Aco030987	0.766416	10.8201	4.93113	5.21639	2.32498	5.48055	3.11637	2.24408
Aco031190	9.96883	19.5554	4.47181	4.29644	5.60762	5.47865	1.83849	6.78117
Aco031528	0.06235	1.04384	0	0	0	0.11518	0	0
Aco031621	0.606915	8.81383	0	0	0	0	0	0
Aco031736	0	26.891	8.6982	3.29848	8.1416	7.13727	0	0
Aco031809	0.778951	4.51871	0.391647	0.161154	1.45535	0.712568	0.884292	0.903875

## Sheet: Supplement data table S3
Supplement data table S3
MMC-stage ovule preferentially expressed 21 genes
The numbers represent FPKM values. Cufflinks was used to assembly transcriptomes and quantifies their expression with default parameters.
gene_short_name	MMC	PMC	Flower	Leaf	Root	Stamen	Petal	Ovule	Ovule-3	Ovule-4	Ovule-5	Ovule-6	Stamen-3	Stamen-4	Description	GO Terms	GO Annotations	KEGG Terms	KEGG Annotations
Aco002301	10.0611	1.31525	0.0787288	0	0	0.0326563	0	2.00948	3.05676	4.14251	2.2576	1.92009	1.1143	0.412875	Transcriptional regulator STERILE APETALA
Aco002487	976.455	257.313	14.2441	15.9181	10.181	32.1466	0.0649439	67.8832	332.832	463.755	261.608	193.266	135.155	124.429	Endoglucanase	GO:0005975;GO:0004553	carbohydrate metabolic process; hydrolase activity, hydrolyzing O-glycosyl compounds
Aco003629	17.8236	4.193	0	0	2.13036	0.70636	0	1.66311	6.18514	4.79508	6.80002	2.9458	0.648858	1.21964	Glutaredoxin family protein	GO:0045454;GO:0015035;GO:0009055	cell redox homeostasis; protein disulfide oxidoreductase activity; electron transfer activity	K03676	glutaredoxin 3
Aco004121	228.536	35.9653	0	0	0.0606117	0.0415316	0	99.806	98.6829	74.432	57.4142	70.7233	3.12045	1.86812	cytochrome P450, family 78, subfamily A, polypeptide 7	GO:0055114;GO:0020037;GO:001670;GO:0005506	oxidation-reduction process; heme binding; oxidoreductase activity, acting on paired donors, with incorporation or reduction of molecular oxygen; iron ion binding
Aco006797	1.86361	0.094311	0.0875121	0	0.820253	0.0658319	0.173705	0.480704	0.896523	0.605102	0.710955	0.607581	0	0.077299	Xyloglucan galactosyltransferase KATAMARI1-like protein
Aco008317	43.788	20.3198	0.658346	0.427676	6.64031	4.16837	0.198496	10.424	20.9724	21.0534	15.236	11.1266	15.9316	12.17	ARM repeat superfamily protein
Aco008597	41.0828	1.76809	0.0496447	0.0969361	0.186429	0.446568	0.568138	4.86994	14.6907	10.0511	6.5005	8.4035	0.969505	1.00843	AP2-like ethylene-responsive transcription factor	GO:0006355;GO:0003700;GO:0007275	regulation of transcription, DNA-templated; DNA-binding transcription factor activity; multicellular organism development	K09285	AP2-like factor, ANT lineage
Aco009307	1.4452	0	0	0	0	0	0	0	0	0	0	0	0	0	hypothetical protein
Aco011298	10.7719	0.950315	1.31885	0.688394	0	0.244842	0.243359	0.392202	4.38286	4.55472	2.84187	1.43836	0.462169	0.543321	Auxin efflux carrier family protein	GO:0055085;GO:0016021	transmembrane transport; integral component of membrane	K13947	auxin efflux carrier family protein
Aco012688	2.37769	0.0359368	0.0685061	0	0.68664	0.178735	0	0.100936	0	0.034573	0.102016	0	0.338628	0.406756	receptor-like protein kinase 4	GO:0006468;GO:0005524;GO:0004672	protein phosphorylation; ATP binding; protein kinase activity
Aco014326	12.2571	0	0	0	4.04821	0	0	0.495191	2.28841	1.61594	0.301886	0.611224	0.134949	0.0306513	gibberellin 3-oxidase 1	GO:0055114;GO:0016491	oxidation-reduction process; oxidoreductase activity	K04124	gibberellin 3beta-dioxygenase
Aco015722	1.61618	0.0797163	0	0	0.17791	0	0	0.470069	0.601812	0.173895	0.174041	0	0	0.113127	SHI-related sequence 5
Aco016662	17.1657	4.55809	1.21564	0.525859	1.56545	3.25456	0.698798	3.8061	3.60342	4.20873	4.36954	3.6819	3.66037	3.06316	Pentatricopeptide repeat-containing protein
Aco017255	6.0949	0.799868	0.195714	0	0.189784	0.205978	0	1.17312	1.96545	1.52396	1.73863	1.59018	0.185232	0.301128	BREVIS RADIX-like 3
Aco017345	8.23738	2.3916	0	0	0.341352	0	0	0	4.06153	2.99467	1.93158	0	3.167	0	EPIDERMAL PATTERNING FACTOR-like protein
Aco018540	4.78273	1.54619	0.212344	0	0.781507	1.48974	0	0.74846	2.19282	2.28342	1.69514	0.947184	0.383748	0.487798	MATE efflux family protein	GO:0055085;GO:0016020;GO:0015297;GO:0015238;GO:0006855	transmembrane transport;membrane; antiporter activity; drug transporter activity; drug transmembrane transport	K03327	multidrug resistance protein, MATE family
Aco020161	363.535	74.9441	24.4358	30.1408	12.0476	11.3067	23.9415	13.2061	101.731	58.9733	30.1444	11.1628	13.5572	13.1568	Protein of unknown function, DUF642
Aco020985	12.8231	1.68541	0.327099	0.572844	0.247274	0.321507	0	2.45305	5.4925	5.22208	2.9556	3.74897	1.60278	0.552115	BREVIS RADIX-like 3
Aco022929	33.1855	15.3758	0	0	0	0.0602765	0	10.6427	15.7972	15.0264	14.1516	9.55106	7.56915	4.87476	WUSCHEL related homeobox 1	GO:0003677	DNA binding
Aco023111	1.0107	0	0	0	0	0	0	0	0	0	0	0	0	0	exocyst subunit exo70 family protein F1	GO:0006887;GO:0000145	exocytosis; exocyst
Aco029182	5.98275	0.429551	1.06164	0.981706	0.323743	0	0.454746	0.618831	0.868139	1.26196	0.785145	0.783667	0	0	SHI-related sequence 5

## Sheet: Supplement data table S4
Supplement data table S4
PMC-stage anther preferentially expressed 167 genes.
The numbers represent FPKM values. Cufflinks was used to assembly transcriptomes and quantifies their expression with default parameters.
gene_short_name	MMC	PMC	Flower	Leaf	Root	Stamen	Petal	Ovule	Ovule-3	Ovule-4	Ovule-5	Ovule-6	Stamen-3	Stamen-4	Description	GO terms	GO Annotations	KEGG terms	KEGG Annotations
Aco000238	0.0512443	2.8122	0	0	0.278763	0	0	0.184909	0.0859924	0.174372	0.351881	0	0	0.359948	HXXXD-type acyl-transferase family protein	GO:0016747	transferase activity, transferring acyl groups other than amino-acyl groups
Aco000401	1.35451	18.8078	2.16787	2.13277	0.259464	2.00375	1.5279	0.809196	0.325001	0.885278	0.420067	0.551918	5.73768	3.89107	Protein of unknown function DUF616
Aco000439	10.0573	113.347	2.08531	3.18961	1.94152	4.94188	0	6.48558	8.27385	6.8835	9.16836	6.07805	48.2986	13.2705	Outer membrane protein porinVoltage-dependent anion channel protein 2 Outer mitochondrial membrane protein porin Voltage-dependent anion channel protein	GO:0055085,GO:0005741	transmembrane transport; mitochondrial outer membrane
Aco000511	0.985483	7.08533	0.238732	0.773142	0.329674	1.71907	0.894185	0	0.13614	0.277556	0.558842	0	1.52082	2.15447	expansin A4
Aco000512	1.30287	11.4758	0.570838	1.01047	0.760747	1.86426	1.38507	0.261146	0.561449	0.797711	0.685477	0.22823	4.42506	3.12292	hypothetical protein
Aco000558	0.270349	7.78221	0	0.3929	0.410571	0.793633	0	0.194592	0.225195	0.446545	0.217802	0	1.34621	1.36979	hypothetical protein
Aco000629	166.005	948.937	14.7132	13.1325	156.762	41.6751	2.01559	472.59	215.209	350.988	376.641	287.423	351.315	340.425	annexin 8	GO:0005544,GO:0005509	calcium-dependent phospholipid binding; calcium ion binding
Aco000756	0.743444	60.7337	5.5996	5.29496	14.4301	0.0409043	13.5743	1.71893	1.85253	1.20617	1.15012	0.217158	20.4273	10.7925	beta glucosidase 17	GO:0005975,GO:0004553	carbohydrate metabolic process; hydrolase activity, hydrolyzing O-glycosyl compounds
Aco000799	3.31439	14.2192	0	0	5.15391	0.997169	0	1.98761	4.10148	1.34931	0	2.7088	2.27064	4.2512	Ccr4-not transcription complex
Aco000942	4.75465	29.1558	4.41105	5.84422	3.52304	10.5218	7.75551	2.30441	4.31396	3.40279	3.85379	1.56749	12.9494	13.7667	caffeoyl-CoA 3-O-methyltransferase	GO:0008171	O-methyltransferase activity
Aco001064	2.95726	49.2768	0.174168	0.419538	3.92759	2.87707	0.71036	5.75092	3.20336	1.88506	3.11083	3.55735	15.5172	16.2926	bZIP transcription factor family protein	GO:0043565,GO:0006351	sequence-specific DNA binding; transcription, DNA-templated
Aco001126	18.7582	286.064	13.3763	16.7501	9.55021	20.389	17.7018	15.3535	19.4916	17.8417	18.7671	15.1918	131.194	52.9061	Haloacid dehalogenase-like hydrolase domain-containing protein
Aco001415	82.0914	190.185	18.2658	19.115	19.771	65.3729	8.03955	72.5493	81.0023	89.1874	83.873	58.8036	78.9273	57.4315	Mitochondrial glycoprotein family protein	GO:0005759	mitochondrial matrix
Aco001756	0.190793	1.51322	0.11008	0.105019	0	0.244327	0.338177	0	0.358785	0.135869	0.181269	0.17559	0.322101	0.165807	AP2-like ethylene-responsive transcription factor	GO:0006355,GO:0003700,GO:0007275	regulation of transcription, DNA-templated; DNA-binding transcription factor activity; multicellular organism development
Aco001767	3.03593	11.8199	0.1395	0.269507	0.458867	0.563869	0.140007	1.63783	2.147	2.53959	2.08748	1.40895	1.9517	0.953058	GDSL esterase/lipase	GO:0016788	hydrolase activity, acting on ester bonds
Aco002033	0.0451076	4.84105	0.254459	0	1.5463	1.02309	0	0	0	0	0	0	0	0.234494	Protein of unknown function, DUF538
Aco002220	24.6253	54.608	1.06892	2.10457	0.624128	7.40243	3.30703	14.5494	17.4889	9.39384	10.0793	17.1305	16.1424	15.3701	Brassinosteroid signalling positive regulator BZR1 family protein
Aco002276	6.70932	37.972	13.313	13.5521	7.83115	1.72425	4.06006	8.61375	6.60573	7.28586	7.32956	3.89351	18.4899	1.30679	laccase 10	GO:0055114,GO:0016491,GO:0005507	oxidation-reduction process; oxidoreductase activity; copper ion binding
Aco002351	0.0239143	4.79826	0	0	0	0	0	0	0	0	0	0	0.103825	0.0967661	Plant protein of unknown function DUF247
Aco002527	0.0447517	20.0856	0	0	0	0	0	0	0	0	0	0	0.37012	0.0565675	GDSL esterase/lipase	GO:0016788	hydrolase activity, acting on ester bonds
Aco002535	0.741676	4.16369	0	0	1.39786	0	0	0.472968	0	0	0	0.66815	0	0.827328	hypothetical protein
Aco002847	0.667582	3.26836	0.190542	0.511151	1.37978	0.63245	0.368824	0.848504	1.25509	0.50445	0.774867	0.926026	1.21092	0.571158	Regulator of Vps4 activity in the MVB pathway protein
Aco003329	1.13247	3.77568	0.0608265	0	0.39552	0.668674	0.211212	0.915117	0.852735	1.0275	0.941599	1.28456	0.311544	1.80544	Endoglucanase	GO:0005975,GO:0004553	carbohydrate metabolic process; hydrolase activity, hydrolyzing O-glycosyl compounds
Aco003531	0.599205	6.95373	0	0	0	0	0	0	0.653749	0.64316	0	0	1.13139	0.284233	cytochrome P450, family 83, subfamily B, polypeptide 1	GO:0055114,GO:0020037,GO:0016705,GO:0005506	oxidation-reduction process; heme binding; oxidoreductase activity, acting on paired donors, with incorporation or reduction of molecular oxygen; iron ion binding
Aco003772	4.84534	11.4998	3.24619	4.39884	0.131278	1.04144	4.16457	1.44625	2.68619	5.61198	3.37608	3.0036	2.57107	3.96063	Dimethylaniline monooxygenase N-oxide-forming	GO:0055114,GO:0050661,GO:0050660,GO:0004499	oxidation-reduction process; NADP binding; flavin adenine dinucleotide binding; N,N-dimethylaniline monooxygenase activity
Aco003808	11.34	36.2447	2.30307	2.92581	5.46438	5.48037	0.841455	11.5991	12.32	11.2513	10.4453	9.76945	16.5426	15.7312	Cyclin-D5-2
Aco003814	22.6444	74.3071	0	0	1.5359	0.315944	0	2.71419	9.65078	7.78682	7.01033	2.86338	21.5324	9.04178	Carbohydrate-binding X8 domain superfamily protein
Aco003909	0	1.94504	0	0	0	0	0	0	0	0	0	0	0	0	hypothetical protein
Aco004006	2.66417	8.39205	0.728582	0.803305	0.662389	1.69425	0.187002	1.79002	1.82036	3.06423	3.06601	2.01134	3.21758	2.66465	Pentatricopeptide repeat-containing protein
Aco004220	0.693078	2.33187	0.344397	1.11293	0.152618	0	0	0	0.709601	0.360307	0.470264	0	0.850755	0.877524	tryptophan synthase alpha chain	GO:0006568,GO:0004834	tryptophan metabolic process; tryptophan synthase activity
Aco004237	3.56135	88.3571	2.3506	2.62909	1.09217	0.521188	1.15916	2.838	2.35317	3.60221	2.97161	2.57889	26.4044	7.97455	DNA repair and recombination protein RadA	GO:0009432,GO:0006281,GO:0005524,GO:0003697	SOS response; DNA repair; ATP binding; single-stranded DNA binding
Aco004637	0.111113	14.376	0	0	0	0	0	0.864772	1.25106	0	0.627403	0.63921	0	0	zinc-finger protein 1
Aco004662	2.14309	4.53691	0.699349	0.571818	0.728842	1.36869	0.438895	1.58948	2.01579	2.14896	2.25691	1.92467	2.13898	1.22997	Pentatricopeptide repeat-containing protein
Aco004965	0	185.669	0	0	10.8438	13.3089	0	0	0	0	0	2.3663	0	0	hypothetical protein
Aco005099	1.27908	175.829	0.656379	1.64249	0	0.580768	0.290042	0.271424	0.538542	0	0.189284	0.178943	0	0	Glutaredoxin-C9	GO:0045454,GO:0015035,GO:0009055	cell redox homeostasis; protein disulfide oxidoreductase activity; electron transfer activity
Aco005176	0.0303185	1.84105	0	0	0.0364491	0.178191	0	0	0	0.0517937	0.0518321	0	0.788852	0.383237	cation calcium exchanger 4	GO:0055085,GO:0016021	transmembrane transport; integral component of membrane
Aco005443	0.223535	11.6072	0.0883192	0.29855	0.775046	0	0.137404	0.613862	0.342107	0.517221	0.174242	0.685089	3.24729	0.467684	Zinc finger C-x8-C-x5-C-x3-H type family protein	GO:0046872	metal ion binding
Aco005527	0.143629	16.415	0.164461	0.911908	0.286588	0.130494	0	0.110395	0.457966	0	0	0	0.412789	1.01706	TRICHOME BIREFRINGENCE-LIKE 26
Aco005528	0	1.33493	0	0	0	0	0	0	0	0	0	0	0	0	hypothetical protein
Aco005560	0	1.34133	0	0	0	0	0	0	0	0	0	0	0	0	hypothetical protein
Aco005693	0	1.02049	0	0	0	0	0	0	0	0	0	0	0	0	hypothetical protein
Aco005723	3.74813	78.5891	6.75437	5.73409	19.1858	11.587	15.752	4.95636	6.13116	5.40204	6.66911	3.31907	14.9563	10.6714	Polynucleotide 5'-hydroxyl-kinase grc3
Aco005746	2.24118	7.07569	0.451524	0.22022	1.68297	2.55233	0.197844	1.64836	1.60466	2.5749	1.92681	1.77085	3.16628	2.74148	Pentatricopeptide repeat-containing protein
Aco005935	0.332161	1.11488	0	0	0.383775	0.348605	0	0.249523	0	0.407621	0.266081	0.271388	0	0.335402	Protein of unknown function DUF581
Aco005966	12.4281	131.402	4.6853	4.82405	6.59223	0.246044	24.1034	12.111	11.0785	6.48135	6.0145	6.70971	58.331	60.062	myb domain protein 84
Aco005985	0	2.23803	0	0	0	0	0	0	0	0	0	0	0	0	hypothetical protein
Aco006026	0	21.7818	0	0.313476	0	0	0	0	0	0	0	0	1.24953	0.24023	Protein FLOWERING LOCUS T
Aco006408	1.80924	8.42211	2.22373	2.70212	2.40335	0.447316	0.0660549	1.68077	1.56299	1.7932	1.74417	1.54036	1.59824	1.64922	receptor-like kinase	GO:0005515,GO:0006468,GO:0005524,GO:0004672	protein binding; protein phosphorylation; ATP binding; protein kinase activity
Aco006754	12.5739	35.7824	1.67981	2.80084	2.76925	14.1242	0.315026	11.1241	9.54986	8.54781	10.2661	14.8914	16.1639	5.3259	Thioredoxin z	GO:0045454,GO:0015035,GO:0006662	cell redox homeostasis; protein disulfide oxidoreductase activity; glycerol ether metabolic process
Aco006957	0	8.99056	0	0	0	0	0	0	0	0	0	0	0	0	hypothetical protein
Aco006963	0	1.25031	0	0	0	0	0	0	0	0	0	0	0	0	hypothetical protein
Aco006984	0.159809	1.66809	0.105274	0.0383219	0.0459513	0.135514	0.0802915	0.114733	0.0212273	0.128281	0.190698	0.170177	0.321677	0.184646	11S globulin seed storage protein	GO:0045735	nutrient reservoir activity
Aco007003	0.541436	235.105	0	0	0	0	0	0	0	0	1.63102	0.835353	3.02817	0	RuvB-like helicase	GO:0005524,GO:0003678,GO:0043141	ATP binding; DNA helicase activity;
Aco007193	0.829694	12.3391	0	0	0.963555	0.170376	0.472035	2.07012	1.26328	1.26191	1.2499	2.00516	4.13313	2.29077	RING-H2 finger protein 2B	GO:0008270,GO:0005515	zinc ion binding; protein binding
Aco007406	0.139381	12.4024	0.548481	1.08496	1.14997	0.27119	0.96167	0	0	0	0.293085	0	2.52847	1.67943	Calcium-binding EF-hand family protein
Aco007513	0	2.93573	0	0	0	0	0	0	0	0	0	0	0.294958	0.239581	Cathepsin B-like cysteine proteinase	GO:0008234,GO:0006508	cysteine-type peptidase activity; proteolysis
Aco007540	0	5.78054	0	0	0	0	0	0	0	0	0	0	0	0	hypothetical protein
Aco007693	8.96494	51.7238	6.25526	4.97263	2.81434	4.43234	1.47963	4.81941	6.621	8.52168	8.17771	5.13035	20.3837	7.84018	Ribonuclease 3-like protein	GO:0016787,GO:0005524,GO:0003677,GO:0005515,GO:0016891,GO:0006396,GO:0004525,GO:0003723	hydrolase activity; ATP binding; DNA binding; protein binding; endoribonuclease activity, producing 5'-phosphomonoesters; RNA processing; ribonuclease III activity; RNA binding
Aco007827	7.52206	62.4811	0.15543	0.830478	17.0828	1.03629	7.87677	8.25356	9.92572	4.98351	7.25101	8.60896	2.50991	2.81279	hypothetical protein
Aco007838	0.6195	40.564	5.04869	3.09279	3.6931	0	6.0868	2.35428	0	0	0	3.31456	5.42014	2.05951	inflorescence deficient in abscission IDA-like 2
Aco007911	3.5982	11.6193	2.96038	2.77292	3.85692	1.32281	1.77289	3.73518	2.81565	2.95396	2.20698	1.61927	3.87625	2.90845	PsbP domain-containing protein	GO:0019898,GO:0015979,GO:0009654,GO:0009523,GO:0005509	extrinsic component of membrane; photosynthesis; photosystem II oxygen evolving complex; photosystem II; calcium ion binding
Aco008210	4.34718	9.99077	0.583811	0.530479	4.27006	2.47544	0.453485	2.24588	3.1916	3.98665	3.72931	3.17056	4.74456	3.23063	NDH-dependent cyclic electron flow 1	GO:0016757,GO:0008152	transferase activity, transferring glycosyl groups; metabolic process
Aco008222	0.124773	5.54462	0	0	0.646742	0.127611	0	0	0.41448	0	0.79787	0	2.62271	0.854571	Major facilitator superfamily protein	GO:0016021,GO:0006810	integral component of membrane; transport
Aco008223	0.165722	5.37892	0.0827266	0	0.299435	0.0358286	0	0.0809496	0.279619	0.188687	0.186624	0	1.15806	0.892106	Major facilitator superfamily protein	GO:0016021,GO:0006810	integral component of membrane; transport
Aco008230	0	2.08897	0	0	0.145229	0.0603628	0	0	0	0	0	0	0	0	germin-like protein 2
Aco008231	0	8.48077	0	0	0	0	0	0	0	0	0	0	0	0	germin-like protein 2
Aco008265	6.47522	23.5832	0.474439	0.902712	0	0.706525	0.31092	0.976362	2.7744	4.76523	2.48065	1.50981	3.98582	3.67828	squamosa promoter binding protein-like 8	GO:0005634,GO:0003677	nucleus; DNA binding
Aco008306	0.0997288	11.8031	0	0	2.60437	0	0	0	0.193397	0.382996	0	0	0.289401	0	SAUR-like auxin-responsive protein family	GO:0009733	response to auxin
Aco008385	3.38681	17.8822	0	0.223467	1.17814	0.606572	0.152132	2.56153	4.61751	2.335	2.22009	1.02304	3.06578	7.08011	germin-like protein 2
Aco008388	0	10.3576	0.832546	0.497933	1.63975	0	1.11193	0.159493	0	0	0	0	0.245196	0.133632	germin-like protein 2
Aco008391	0	88.1661	0.157729	0	2.18036	0.264239	0.798061	0	0	0.188657	0	0	1.39189	0	germin-like protein 2
Aco008464	2.31333	131.7	1.39584	0.650072	5.93407	1.3744	0	2.38336	2.41053	2.18754	0.213351	2.1973	2.17614	2.0116	Ubiquitin-like superfamily protein	GO:0005515	protein binding
Aco008712	0.0184302	84.5991	0.892045	0.466259	6.11743	0.415053	0	0	0.0696729	0.0701705	0	0	10.3732	7.37441	Glutamate decarboxylase-like protein	GO:0030170,GO:0019752,GO:0016831	pyridoxal phosphate binding; carboxylic acid metabolic process; carboxy-lyase activity
Aco009066	0	1.08425	0	0	0	0	0	0	0	0	0	0.401685	0	0	uncharacterized protein
Aco009100	3.64809	62.608	0.521462	1.84417	0	1.06057	0	0.372827	1.05091	0.827464	0.708358	1.43867	6.88824	0.664902	Transcription factor bHLH117	GO:0046983	protein dimerization activity
Aco009119	0.136083	1.01043	0.140935	0	0.0962411	0.106684	0	0.187467	0.103326	0	0.102478	0	0.231078	0.349082	hypothetical protein
Aco009493	4.49761	16.3361	4.2271	3.91389	6.24364	3.10597	4.01797	5.21467	4.89969	4.72025	3.90418	3.12326	5.03619	6.16613	SPX domain gene 3	GO:0016036	cellular response to phosphate starvation
Aco009637	1.30174	3.81525	0.187713	0	0.200319	1.38399	0	1.53155	0.769861	1.12141	1.62118	0.77205	1.87204	0.920291	Pentatricopeptide repeat-containing protein
Aco009713	0.226079	11.4374	0	0	0.358272	0.322937	0	0.17459	0	0	0.115456	0	3.07459	1.15789	NADP-binding Rossmann-fold superfamily protein	GO:0016491,GO:0008152	oxidoreductase activity; metabolic process
Aco009714	1.46632	106.385	0	0	0.72437	3.65308	0	0	1.27921	2.55711	0	0	25.3177	11.5314	hypothetical protein
Aco009715	1.18899	49.0508	0	0	1.80939	0	0	1.86327	5.53316	0	0	0	4.75773	11.3723	uncharacterized protein
Aco009781	1.25615	23.7754	3.27503	3.74167	6.15057	0.395461	7.5273	0.916828	1.2698	1.73285	1.26852	1.54083	0.937572	0.485562	Two-component response regulator ARR14
Aco009782	0.412308	107.833	0	0	0	0	0	0	0	0	0	0	0	0	BES1/BZR1 homolog 3
Aco009918	16.2902	57.6169	18.0811	25.3471	1.70981	1.95551	14.007	12.2731	14.4489	12.7238	12.515	20.7884	25.0745	8.59749	hypothetical protein
Aco009947	6.5282	56.4708	0	0	6.08997	0.545875	0	18.0636	10.0548	7.78045	10.8802	22.1716	18.4577	16.6197	myb domain protein 36
Aco010124	2.15608	21.6056	0.587848	0.518978	0.412778	1.15271	0	1.15872	1.64811	1.80615	1.65991	1.66893	4.58247	1.44968	Leucine-rich repeat receptor-like protein kinase family protein	GO:0005515	protein binding
Aco010199	5.40111	28.3968	0.146059	0	0.415571	2.47146	0.103909	4.45553	4.53648	2.78267	3.79607	6.32579	4.42279	2.47785	Heavy metal transport/detoxification superfamily protein	GO:0046872,GO:0030001	metal ion binding; metal ion transport
Aco010309	7.79219	19.2559	2.63801	1.66861	4.27269	4.38743	1.7227	5.71263	7.09864	8.09446	6.11447	7.36932	9.5646	4.35382	Protein of unknown function DUF3531
Aco010429	0	18.1388	0	0	0	0	0	0	0	0	0	0	0	0	Rust resistance-like protein RP1-2
Aco010430	0.116694	1.93336	0	0	0.21775	0	0	0	0.140306	0.143987	0	0	0.613267	0.302946	Ethylene-responsive transcription factor 1B	GO:0006355,GO:0003700	regulation of transcription, DNA-templated; DNA-binding transcription factor activity
Aco010693	0.581872	34.121	0.102169	0	0	0.827317	0	0.365419	0.315981	0.31693	0	0.846114	3.68446	0.604759	reduced male fertility	GO:0005515	protein binding
Aco010704	0	119.204	0	0	20.0544	0	0	0	0	0	0	0	11.8356	19.5629	uncharacterized protein
Aco010752	13.9594	77.3179	0	0.137815	0.528914	1.239	0.118007	11.4885	11.25	8.7743	10.8708	12.021	36.3496	18.9693	hypothetical protein
Aco011083	5.93275	27.2553	1.93404	1.65994	7.18784	10.4295	0.098082	4.20598	5.91632	5.4475	5.29683	6.28124	9.85233	5.69491	Double-strand-break repair protein rad21-like protein	GO:0005515	protein binding
Aco011874	1.24695	5.8873	0.604583	0.138408	1.36857	1.20068	1.48663	0.46806	0.627004	0.486055	0.370409	0.782482	2.37517	1.07764	Protein kinase superfamily protein	GO:0006468,GO:0004672	protein phosphorylation; protein kinase activity
Aco012789	4.43919	13.5066	2.61306	2.15156	1.78262	1.4763	0.143419	4.3857	4.92467	3.51775	3.39502	2.68374	6.59493	4.52542	poor homologous synapsis 1
Aco012809	3.97581	17.7418	5.7542	5.02518	0.751797	7.39025	1.52528	5.91302	4.9223	4.61705	4.37605	3.56771	5.22231	5.0399	zinc-finger protein 3
Aco012823	0.804458	34.3976	0.140901	0	0.449117	1.35499	0	0.0671637	0.0789587	0	0	0.240292	11.8562	5.38068	Squamosa promoter binding protein-like protein	GO:0005634,GO:0003677	nucleus; DNA binding
Aco012882	10.0351	144.305	8.32867	8.53487	10.6077	11.7091	5.77338	9.34287	9.32472	9.38594	9.90781	9.0432	10.6248	11.4126	U6 snRNA phosphodiesterase	GO:0034477,GO:0004518	U6 snRNA 3'-end processing; nuclease activity
Aco012918	1.44666	8.87991	2.35077	2.71452	3.92694	0.828228	0.459961	1.63696	1.50742	1.1265	1.99514	0.859457	3.155	1.37918	Alpha-1,3-mannosyltransferase ALG2
Aco012997	7.92446	17.3347	0	0	0.0242514	0.547442	0.316778	4.65375	4.67098	4.40214	3.28675	2.0028	6.25128	6.58568	Sh4 homologue protein Shattering protein
Aco013052	0.98898	4.3615	0	0	0	0	0	0	0	0	0	0	0	0	hypothetical protein
Aco013059	0.0465276	1.17918	0	0	0	0	0	0.0461803	0	0.0582791	0.0582023	0	0.322341	0.0756685	NAC domain containing protein 36	GO:0006355,GO:0003677	regulation of transcription, DNA-templated; DNA binding
Aco013061	0.074642	29.4369	1.81097	2.62346	0.082376	0.0420629	0.394819	0	0.22316	0	0	0.11543	10.1924	5.53726	Chitinase family protein	GO:0008061,GO:0016998,GO:0006032,GO:0004568	chitin binding; cell wall macromolecule catabolic process; chitin catabolic process; chitinase activity
Aco013244	0	5.31801	0	0	0.871414	0	0	0	0	0	0	0	0	1.20722	Disease resistance protein RPP13
Aco013246	0.138439	4.36035	0.51586	0.453337	1.25928	0.0838319	0.247881	0.22428	0	0.0580522	0.114258	0.172817	0.67516	1.57952	Disease resistance protein CC-NBS-LRR class family	GO:0043531	ADP binding
Aco013499	173.732	704.462	0.152725	1.09702	2.27603	12.7279	0.188757	101.453	132.179	120.584	103.213	91.7978	228.293	123.577	Early tobacco anther
Aco013654	16.9119	99.782	15.4064	15.392	28.1714	15.947	4.87614	13.5058	15.9243	17.4374	16.7868	15.1628	35.2116	30.0507	GTP-binding family protein	GO:0005525	GTP binding
Aco013685	0.281157	15.9901	1.35845	1.80714	4.67206	0.432538	2.57909	0.71519	0.689792	0.362825	0.553451	0.138198	5.51024	3.14044	beta glucosidase 17	GO:0005975,GO:0004553,GO:0042545,GO:0030599,GO:0005618	carbohydrate metabolic process; hydrolase activity, hydrolyzing O-glycosyl compounds; cell wall modification; cell wall pectinesterase activity; cell wall
Aco013815	0.0754146	10.748	0.0494469	0	0.185336	0.271268	0	0.0446243	0.287897	0.0482891	0	0	1.35771	0.3716	GRAS family transcription factor
Aco013945	0.730958	11.6514	1.5603	1.5656	2.65792	5.75773	3.87575	2.33068	1.53303	3.0513	3.24856	1.13003	4.43009	3.79452	Divalent metal cation transporter MntH	GO:0016020,GO:0006810,GO:0005215	membrane; transport; transporter activity
Aco014058	0.214148	11.4052	1.02137	0	0	1.17481	2.52413	0.265233	0.589813	0	0.285931	0.297001	0.928144	0.260702	Glyoxylate reductase	GO:0055114,GO:0051287	oxidation-reduction process; NAD binding
Aco014523	7.1755	31.289	0.295339	0.182563	1.08901	5.24281	0.226924	2.79988	5.11821	5.40005	5.82464	4.87925	7.24533	3.75309	polyubiquitin 10	GO:0005515	protein binding
Aco014528	6.31965	25.7803	0.16217	0.534272	3.51952	3.82802	0.721635	2.44162	3.50828	4.95126	4.58903	2.98939	6.12787	3.29824	hypothetical protein	GO:0005515	protein binding
Aco014566	0.0149818	2.08521	0	0	0.185589	0	0	0	0	0	0	0	0.146803	0.0154135	cytochrome P450, family 76, subfamily G, polypeptide 1	GO:0055114,GO:0020037,GO:0016705,GO:0005506	oxidation-reduction process; heme binding; oxidoreductase activity, acting on paired donors, with incorporation or reduction of molecular oxygen; iron ion binding
Aco014716	2.03213	6.0172	0.384166	0.559088	0.503489	1.07815	0.14114	1.51443	1.86617	2.21349	2.13531	1.08841	1.89446	1.72609	Pentatricopeptide repeat-containing protein
Aco015240	3.91331	71.8825	4.77555	4.69368	30.7395	1.06166	21.1037	6.91676	6.47684	7.24711	7.05673	1.45729	12.0401	30.689	1-aminocyclopropane-1-carboxylate oxidase	GO:0055114,GO:0016491	oxidation-reduction process; oxidoreductase activity
Aco015489	0	3.32155	0	0	0	0.902781	0	0	0	1.53602	1.51579	0	0	0	uncharacterized protein	GO:0016765	transferase activity, transferring alkyl or aryl (other than methyl) groups
Aco015539	1.41922	6.39957	0.178694	0.112665	2.13467	0.134227	0.255156	0.995901	1.42866	1.24578	1.65414	1.61977	1.82032	0.803618	NAC domain containing protein 76	GO:0006355,GO:0003677	regulation of transcription, DNA-templated; DNA binding
Aco015766	0.240355	29.06	0.541971	0.71394	2.50936	0.0790918	0.261699	0.354673	0.528236	0.413928	0.691246	0.237236	1.88308	0.082059	Sec14p-like phosphatidylinositol transfer family protein
Aco016254	0.24053	12.5652	0.403389	0.763369	0.639799	1.05942	0.407593	0	0	0	0	0	5.71628	2.03072	hypothetical protein
Aco016290	1.34533	14.7312	0.363063	0.356845	0.356643	0.889436	0.212032	0.220161	0.610168	1.07529	0.724183	0.420664	3.6052	0.8461	shortage in chiasmata 1
Aco016407	0.627954	8.30121	0.278994	0.228826	1.0046	0.836108	0.102622	0.24381	0.32722	0.397924	0.404859	0.19771	2.42039	1.09453	UDP-Glycosyltransferase superfamily protein	GO:0016758,GO:0008152	transferase activity, transferring hexosyl groups; metabolic process
Aco016580	0	2.54724	0	0	0.877313	0	0	0	0	0	0	0	0	0.181126	Glutathione S-transferase family protein
Aco016601	0.0368593	8.73007	0	0	3.63259	0	0	0.359059	0	0	0	0	1.08956	0.379191	uncharacterized protein
Aco016767	65.1752	154.743	1.87278	2.39742	4.73522	43.9608	3.25577	62.5338	51.0396	62.669	64.0302	66.6916	33.9445	21.2184	hypothetical protein
Aco016770	1.05191	2.47981	0.352989	0	0.150974	0.569816	0.281848	1.12621	0.767901	0.586389	0.998098	0.790628	0.538372	0.690322	Pentatricopeptide repeat-containing protein
Aco016902	5.51462	24.0568	0.208432	0	1.0531	0.14243	0.425122	5.85795	3.42032	3.95925	2.5727	3.74675	2.56766	2.32821	Ethylene-responsive transcription factor	GO:0006355,GO:0003700	regulation of transcription, DNA-templated; DNA-binding transcription factor activity
Aco017198	1.97001	27.4695	0	0	1.36191	1.21912	2.22675	0	1.70015	1.67779	0	3.34253	0	0	uncharacterized protein
Aco017594	0.0933165	78.739	0	0	0	0	0.565401	0	0	0	0	0	1.85786	0	response regulator 24	GO:0000160	phosphorelay signal transduction system
Aco017601	0	2.74417	0	0	0	0.160742	0	0	0	0	0	0	0	0	hypothetical protein
Aco017697	13.8489	45.4363	3.76099	5.02271	7.19111	10.1928	3.09414	16.0952	13.2441	19.9002	16.8781	6.05395	13.5849	6.50843	hypothetical protein
Aco017701	9.30463	50.1014	0.324509	0.401723	3.67572	14.5833	0.151163	9.93971	11.743	7.31821	7.55293	10.0365	14.1632	6.11094	auxin response factor 17	GO:0003677,GO:0009725,GO:0006355,GO:0005634	DNA binding;
Aco017794	0.163425	3.54546	0.397152	0.505964	0.0378722	0	0.577849	0	0	0.225056	0.113455	0	0.164885	0.208674	Ethylene-responsive transcription factor	GO:0006355,GO:0003700	regulation of transcription, DNA-templated; DNA-binding transcription factor activity
Aco017988	0.478081	2.95825	0.389816	0	0.37169	1.25295	0.430133	0	0.419695	0.20964	0.204999	1.26017	0	0.364871	26S protease regulatory subunit 6A-like protein
Aco018427	0.365961	8.26978	0	0	0.092485	0	0	0.136685	0.352967	0.0356969	0	0	0.0478265	0.0738567	receptor kinase 2	GO:0006468,GO:0004672	protein phosphorylation; protein kinase activity
Aco018648	0.00356144	13.0733	0	0	0	0	0	0	0	0	0	0	0.254961	0.276717	Chaperone protein htpG family protein	GO:0051082,GO:0006950,GO:0006457,GO:0005524	unfolded protein binding; response to stress; protein folding; ATP binding
Aco018747	0	2.87864	0	0	0	0	0	0	0	0	0	0	0	0.822886	hypothetical protein
Aco019080	0.525913	7.94827	0.569401	0.514877	3.69161	0.408904	0	0.654816	0.276606	0.207323	0.755892	1.24988	3.86181	2.60101	Chlorophyll a-b binding protein	GO:0016020,GO:0009765	membrane; photosynthesis, light harvesting
Aco019213	0.086297	20.2677	0	0	0	0	0	0	0	0	0	0	0	0	RNI-like superfamily protein
Aco019677	0.0147686	45.0877	14.0538	11.5162	0	0	2.26089	0	0	0	0.0976963	0	1.39367	0.744186	Heavy metal transport/detoxification superfamily protein	GO:0046872,GO:0030001	metal ion binding; metal ion transport
Aco019882	0	3.686	0	0	0	0	0	0	0	0	0	0.211369	0	0.304281	Chaperone protein htpG family protein	GO:0051082,GO:0006950,GO:0006457,GO:0005524	unfolded protein binding; response to stress; protein folding; ATP binding
Aco019980	2.35914	7.07455	1.67285	1.37183	0.595377	1.3663	0.293911	2.18533	2.93367	2.10511	2.03468	1.38839	3.36799	2.8268	Pentatricopeptide repeat-containing protein
Aco020641	10.997	38.9953	1.01924	0.922646	0.127069	1.9998	0.186094	9.12242	8.61233	6.64047	5.87056	7.74392	16.168	3.34092	Syntaxin-121	GO:0005515,GO:0016020	protein binding; membrane
Aco020684	6.55562	73.7282	0	0	6.42228	0.286512	0	21.4762	11.3337	11.1624	19.6995	17.9348	6.10614	12.2999	purine permease 4	GO:0016021,GO:0005215	integral component of membrane; transporter activity
Aco021129	0	2.31587	0	0	0.0820668	0	0	0.222537	0	0	0	0	0	0.0900068	Zinc transporter	GO:0055085,GO:0046873,GO:0030001,GO:0016020	transmembrane transport; metal ion transmembrane transporter activity; metal ion transport; membrane
Aco021130	16.2428	69.6595	6.927	9.23376	3.43802	18.7701	8.15903	10.6364	20.4866	17.5217	17.581	17.718	27.1099	17.9048	hypothetical protein
Aco021232	0.0081377	4.47877	0	0	0.455938	0	0	0	0	0	0	0	1.99188	0.360432	Cell division protein FtsP	GO:0055114,GO:0016491,GO:0005507	oxidation-reduction process; oxidoreductase activity; copper ion binding
Aco021576	0	2.11031	0	0	0	0	0	0	0	0	0	0	0	0	hypothetical protein
Aco022786	0.456373	7.06342	0	0.112219	0	0.670954	0	0.23731	0.519739	0.465575	0.340318	0.695676	3.51806	0.327954	galacturonosyltransferase 3	GO:0016757,GO:0047262	transferase activity, transferring glycosyl groups; polygalacturonate 4-alpha-galacturonosyltransferase activity
Aco023056	0	1.58464	0	0.112799	0	0.413761	0	0	0	0	0	0	0	0.0910865	hypothetical protein
Aco024089	0.225714	2.07968	0.189832	0	0	0	0.2453	0.0760055	0.276333	0.277549	0.0776922	0.03953	0.1091	0.25299	Cytochrome P450	GO:0055114,GO:0020037,GO:0016705,GO:0005506	oxidation-reduction process; heme binding; oxidoreductase activity, acting on paired donors, with incorporation or reduction of molecular oxygen; iron ion binding
Aco024442	0.413821	16.7125	0.335646	0	3.26854	0.88496	1.42399	0.216661	0.233518	0.116034	0.11376	0	7.84247	2.80601	hypothetical protein
Aco024662	0.250583	9.14719	0	0	0.387327	0.0667432	0	0.478723	0.17829	0.179022	0.873073	0	1.02975	1.58322	hypothetical protein
Aco025513	0	18.8451	0	0.648342	0.276016	0	0	0	0	0	0	0.417977	2.02273	0	hypothetical protein
Aco025858	0.360688	3.12646	0	0	0.0304258	0.184386	0	0.260472	0.302687	0.10187	0.304991	0.25225	0.295698	0.330495	hypothetical protein
Aco026830	0	5.36766	0	0	0	0	0	0	0	0	0	0	0	0	Cysteine proteinases superfamily protein	GO:0008234,GO:0006508	cysteine-type peptidase activity; proteolysis
Aco027442	14.2179	71.2745	0.564917	0.983885	0	14.9439	1.7309	10.6681	11.8372	10.7072	14.7342	11.7369	34.426	5.87083	hypothetical protein
Aco028509	0.115579	2.00206	0.300121	0.497107	0.382349	0.039626	0.110724	0.128002	0.172847	0.149796	0.0488784	0.098963	0.0679879	0.427704	Disease resistance protein CC-NBS-LRR class family	GO:0043531	ADP binding
Aco029133	4.35358	9.14725	1.80853	3.61406	1.70661	1.49842	0.11449	4.00931	3.47559	3.91227	4.13066	1.88112	4.10543	3.06726	poor homologous synapsis 1
Aco029442	0.0217707	4.01384	0	0	0	0.039769	0	0	0	0	0	0	0.195131	0.504187	hypothetical protein
Aco029602	0	7.74289	0	0	0	0	0	0	0	0	0	0.249048	1.26437	0.74215	hypothetical protein
Aco030885	0	1.20464	0.129438	0	0	0	0	0.120764	0	0	0	0	0	0.0672996	hypothetical protein
Aco031528	0.06235	1.04384	0	0	0	0.11518	0	0	0	0	0	0	0	0.340658	hypothetical protein
Aco031736	0	26.891	8.6982	3.29848	8.1416	7.13727	0	0	0	0	0	7.77548	0	5.90774	hypothetical protein
Aco031809	0.778951	4.51871	0.391647	0.161154	1.45535	0.712568	0.884292	0.903875	0.0965395	0.0971117	0.295139	0.686304	1.38193	1.99283	uncharacterized protein
Aco031841	1.18015	3.26021	0	0	0	0.495108	0	1.37298	1.36844	1.35454	1.39554	0	0	0	uncharacterized protein

## Sheet: Supplement data table S5
Supplement data table S5
MMC high expression TFs
gene_short_name	MMC	PMC	Flower	Leaf	Root	Stamen	Petal	Ovule
Aco003952(AP2)	36.4085	0.282453	0	0	0.0272917	0	0	2.96591
Aco008597(AP2)	41.0828	1.76809	0.0496447	0.0969361	0.186429	0.446568	0.568138	4.86994
Aco011488(AP2)	41.8235	12.9864	17.307	15.6157	15.9379	16.4186	76.9087	19.454
Aco024544(AP2)	17.2575	1.41547	0	0	6.10446	0.743475	0.0729833	5.24238
Aco025401(ARF)	13.9146	5.98745	0.270479	0.244113	1.7463	0.842272	0.85691	4.89553
Aco003149(bHLH)	2.0761	0.653693	1.32132	0.673998	1.16779	0.593188	0.808507	0.990024
Aco006704(C2H2)	65.5973	30.3641	0.294148	0.170189	0.061385	1.77672	0.6502	14.6108
Aco026992(C2H2)	11.5234	0.182526	0	0	0	0	0	5.24469
Aco015637(C2H2)	39.5215	1.1411	7.075	6.45564	0.629853	3.73233	0.516766	17.7705
Aco006377(C3H)	80.0381	35.7969	5.33121	4.42015	3.69186	27.2846	3.09336	41.8618
Aco030448(Dof)	3.57203	1.26907	0	0	0	0.0280301	0	0.169202
Aco006567(ERF)	37.7538	5.97803	10.6771	13.1699	15.0551	8.34767	101.19	16.1549
Aco016696(ERF)	1.38407	0.0538925	0.26596	0.225309	0.491488	0.528915	5.15901	0
Aco018980(ERF)	1.23646	0.0387574	0.212501	0	0.0787729	0	0.34781	0.160259
Aco010600(ERF)	2.20741	1.00659	0	0	0.789277	0.408551	0	0.762606
Aco004939(G2-like)	12.4174	1.37326	4.15878	5.62198	6.96298	4.64391	1.71177	5.3627
Aco011928(G2-like)	29.08	5.06457	4.71076	3.8429	5.44344	0.771479	8.70669	12.3575
Aco005452(GRAS)	28.3957	4.4488	0.605457	1.02531	3.80699	2.02712	0	14.3297
Aco015614(GRAS)	4.86186	0.45948	0	0	1.68181	0	0	2.43899
Aco031813(GRAS)	24.9549	5.40037	3.99806	3.59312	0.939414	2.38024	6.17436	11.8263
Aco013374(GRAS)	66.5738	12.3728	14.3611	10.1662	1.28606	22.8373	42.2463	31.4549
Aco015615(GRAS)	2.24055	0.308968	0	0.19513	0.819603	0.0966481	0	0.776093
Aco013343(GRF)	79.3355	42.2065	0.987665	0.956338	4.99573	8.61515	1.10545	33.6066
Aco002684(HSF)	5.27513	1.58292	0.54717	0.598181	1.28585	0.303203	0	1.19696
Aco018680(LBD)	1.07211	0.0338412	0	0	0.60725	0	0	0.300725
Aco018025(MYB_related)	27.6642	10.372	9.03187	4.90973	2.05945	4.47194	52.638	13.1443
Aco001160(NF-YB)	21.2871	2.37188	6.49026	7.45565	5.44109	0.934606	13.9429	7.68509
Aco002301(SAP)	10.0611	1.31525	0.0787288	0	0	0.0326563	0	2.00948
Aco009397(SRS)	3.02005	0.689521	0.565722	0.622429	1.35978	0.489193	0	1.07777
Aco015722(SRS)	1.61618	0.0797163	0	0	0.17791	0	0	0.470069
Aco029182(SRS)	5.98275	0.429551	1.06164	0.981706	0.323743	0	0.454746	0.618831
Aco013230(TALE)	36.7355	0.313959	1.26704	1.36506	17.7856	0.108073	0.907281	14.21
Aco015498(TALE)	159.578	2.92011	4.68339	4.17241	5.23139	2.23082	13.0248	62.5694
Aco012417(TCP)	17.2634	0.0762696	2.01425	0.336068	2.16602	0.162098	0.583101	5.32176
Aco022929(WOX)	33.1855	15.3758	0	0	0	0.0602765	0	10.6427
Aco029104(WOX)	7.42361	0.224752	0	0	0	0.145581	0.230215	0.870849
Aco007122(WRKY)	0.958495	0.0601476	0.0730535	0	0.660167	0.64885	0.292676	0.686238
Aco008004(ZF-HD)	16.4394	5.44734	0.295913	0.439976	2.07589	0.570274	0.119114	6.02084

## Sheet: Supplement data table S6
Supplement data table S6
PMC high expression TFs
gene_short_name	MMC	PMC	Flower	Leaf	Root	Stamen	Petal	Ovule
Aco017701(ARF)	9.30463	50.1014	0.324509	0.401723	3.67572	14.5833	0.151163	9.93971
Aco004935(B3)	114.585	363.43	114.424	108.142	0.0330468	95.9846	96.7229	123.282
Aco016748(B3)	1.25583	34.2109	8.34126	8.82691	11.1812	5.36339	10.7938	1.00184
Aco002220(BES1)	24.6253	54.608	1.06892	2.10457	0.624128	7.40243	3.30703	14.5494
Aco009782(BES1)	0.412308	107.833	0	0	0	0	0	0
Aco009100(bHLH)	3.64809	62.608	0.521462	1.84417	0	1.06057	0	0.372827
Aco013092(bHLH)	0.808567	207.577	0.045137	0.0864344	0	42.4217	0	0.637472
Aco017264(bHLH)	1.48136	52.9449	6.0485	6.94665	0.773895	0.301193	35.6517	1.04044
Aco018208(bHLH)	0.0989804	2.93853	0	0.136003	0.10145	0.357399	0	0.525104
Aco021988(bHLH)	0.0385416	20.3802	0.0497097	0	0.0995036	0.232474	0	0.089069
Aco023519(bHLH)	0.0640436	14.1795	0	0	0.0496573	0.121235	0	0
Aco001064(bZIP)	2.95726	49.2768	0.174168	0.419538	3.92759	2.87707	0.71036	5.75092
Aco002521(C2H2)	0	1.88714	0.350193	0	0.633035	0.881744	2.68061	0
Aco004637(C2H2)	0.111113	14.376	0	0	0	0	0	0.864772
Aco012809(C2H2)	3.97581	17.7418	5.7542	5.02518	0.751797	7.39025	1.52528	5.91302
Aco005443(C3H)	0.223535	11.6072	0.0883192	0.29855	0.775046	0	0.137404	0.613862
Aco015099(CAMTA)	8.18216	19.5946	4.53224	4.46749	10.7495	10.8206	18.3257	7.6437
Aco016257(DBB)	0.109907	4.74975	3.08086	2.41639	0.993277	0.0956032	7.19746	0.609314
Aco007650(ERF)	0.216654	2.9295	0	0.1389	0.690373	0.0994818	0	0.187869
Aco010430(ERF)	0.116694	1.93336	0	0	0.21775	0	0	0
Aco016902(ERF)	5.51462	24.0568	0.208432	0	1.0531	0.14243	0.425122	5.85795
Aco017794(ERF)	0.163425	3.54546	0.397152	0.505964	0.0378722	0	0.577849	0
Aco009781(G2-like)	1.25615	23.7754	3.27503	3.74167	6.15057	0.395461	7.5273	0.916828
Aco013405(G2-like)	5.71995	11.5706	2.63939	2.05176	3.00928	1.76093	5.81671	0.213078
Aco005438(GATA)	0.256995	3.46339	1.00886	1.12047	1.40098	0.98191	0.65062	0.224852
Aco012356(GRAS)	0	78.3838	0.153948	0	0.961131	1.29729	0	0
Aco013815(GRAS)	0.0754146	10.748	0.0494469	0	0.185336	0.271268	0	0.0446243
Aco020046(GRF)	0.332182	4.94398	0	0	0.173114	0.211461	0	0.485678
Aco013873(HSF)	0.434325	5.03563	3.35964	2.72531	0.261545	0.810204	0.734469	0.427001
Aco019058(LFY)	2.04155	5.90566	0.635512	2.91079	0.655636	1.29481	0	2.83584
Aco001588(MYB)	0.183191	40.1664	0	0	0	0	0.165025	0
Aco005966(MYB)	12.4281	131.402	4.6853	4.82405	6.59223	0.246044	24.1034	12.111
Aco006517(MYB)	0.125394	0.735121	0	0	0.44487	0.43395	0	0.155251
Aco009947(MYB)	6.5282	56.4708	0	0	6.08997	0.545875	0	18.0636
Aco011071(MYB)	2.37061	42.5061	3.83115	4.21165	2.68548	10.7325	1.21742	1.1884
Aco017900(MYB)	9.74652	76.7344	11.1295	13.0336	5.04027	5.20324	8.02547	9.31011
Aco004632(NAC)	8.39577	55.9126	4.50426	3.76764	25.809	6.91141	6.18733	26.0389
Aco013059(NAC)	0.0465276	1.17918	0	0	0	0	0	0.0461803
Aco015539(NAC)	1.41922	6.39957	0.178694	0.112665	2.13467	0.134227	0.255156	0.995901
Aco004608(SBP)	2.09297	26.3527	0.878182	1.11731	4.07802	1.42696	2.18539	1.40071
Aco008265(SBP)	6.47522	23.5832	0.474439	0.902712	0	0.706525	0.31092	0.976362
Aco012823(SBP)	0.804458	34.3976	0.140901	0	0.449117	1.35499	0	0.0671637
Aco015338(SBP)	0.826693	10.7531	2.16084	1.00739	2.09049	3.78725	0.576322	1.57976
Aco003020(TCP)	0.0300095	2.55522	0.205939	0	0.0571881	0.712543	0	0.055767
Aco006659(TCP)	10.0692	23.4605	1.72188	3.1753	4.59236	3.70618	4.49618	13.9897
Aco005017(Trihelix)	5.92072	11.3834	0.261841	0.222059	3.8805	0.226197	0	3.89018
Aco012997(Trihelix)	7.92446	17.3347	0	0	0.0242514	0.547442	0.316778	4.65375
Aco013248(Trihelix)	2.27562	19.4489	1.09975	0.621792	0.992819	3.27974	0	7.89796

## Sheet: Supplement data table S7
Supplement data table S7
Selected genes for identification by qPCR and in situ hybridization
In situ hybridization
Aco006567.1 - Ethylene-responsive transcription factor
Aco013374.1 - GRAS family transcription factor
Aco008317.1 - ARM repeat superfamily protein
Aco029182.1 - SHI-related sequence 5
Aco002424.1 - Protein kinase superfamily protein
Aco000629.1 - annexin 8
Aco002220.1 - Brassinosteroid signalling positive regulator BZR1 family protein
Aco014268.1 - Ethylene-responsive transcription factor
Aco005966.1 - myb domain protein 84
qPCR
MMC-upregulated
Aco021190.1 - oligopeptide transporter 5
Aco010657.1 - K+ channel protein
Aco008317.1 - ARM repeat superfamily protein
Aco020161.1 - Protein of unknown function, DUF642
MMC-down-regulated
Aco007661.1 - alpha-galactosidase 2
Aco019298.1 - GRAM domain-containing protein / ABA-responsive protein-related
Aco013424.1 - glutamine synthetase
Aco010304.1 - DOF zinc finger protein 1
PMC-upregulated
Aco004632.1 - NAC domain containing protein 83
Aco013654.1 - GTP-binding family protein
Aco010704.1 - uncharacterized protein
Aco013244.1 - Disease resistance protein RPP13
PMC-down-regulated
Aco009213.1 - Auxin efflux carrier family protein
Aco026928.1 - Octicosapeptide/Phox/Bem1p family protein
Aco025177.1 - Protein NRT1/ PTR FAMILY 8.1
Aco007887.1 - Protein kinase superfamily protein

## Sheet: Supplement data table S8
Supplement data table S8
Primers used in this study
Gene ID	Primer name	Primer sequence	Purpose
Aco021190	L988Aco2F	ACACGAGGCTGATGAAGAAG	qRT-PCR
	L989Aco2R	GCGAACAAGGAGAGTCCTAAA
Aco010657	L990Aco3F	GATCCACAGAGAACATGGATAGG	qRT-PCR
	L991Aco3R	AGTCGTCGTCAAAGTCGTAATAG
Aco008317	L994Aco5F	GGATAGAGACACCCACCAAATC	qRT-PCR
	L995Aco5R	CCTTCACACACTCCTTCCTAAC
Aco020161	L996Aco6F	GCTCAGGACCTTGATGGATTT	qRT-PCR
	L997Aco6R	CTACGATCACCGTCTTGTTCAG
Aco007661	L998Aco7F	TGGATGGAACGATCCTGATATG	qRT-PCR
	L999Aco7R	GAAGCGGAGCCTTTGTTAATG
Aco019298	Z001Aco8F	CCGCATAGAAGGGTAAAGAGAG	qRT-PCR
	Z002Aco8R	TGACTGCCGAAACCCATAAA
Aco013424	Z003Aco9F	GATCTCCTCAACCTCAACTTATCC	qRT-PCR
	Z004Aco9R	CGTTCTTGCTTTGCTCCTTATG
Aco004632	Z009Aco13F	GCTCGCACCGATTGGATAA	qRT-PCR
	Z010Aco13R	GCAGACCACCCATTCTTTCT
Aco013654	Z011Aco14F	CTCTCGATGCTGAGTCTCATTT	qRT-PCR
	Z012Aco14R	CTTCGCTTGCGAGGATCTAATA
Aco010704	Z013Aco15F	CGACCGAACACCTACAAGAAA	qRT-PCR
	Z014Aco15R	CAAGCTATCTCCTGGTTCTTCTC
Aco013244	Z015Aco16F	GGACTACAAGCAGAGACAAGAC	qRT-PCR
	Z016Aco16R	GAGCGTATAGGTGTCGATCAAG
Aco009213	Z019Aco18F	GCAGCTCCTCTTCGAGTTATAC	qRT-PCR
	Z020Aco18R	AGCCCTTGTGTAAGGTTTCC
Aco026928	Z023Aco20F	GACGTCGACAACATGATGGA	qRT-PCR
	Z024Aco20R	AGAAGAAGAAGAGGCGGAGA
Aco025177	Z025Aco21F	GGACAATCTCTACGGTGCTAAA	qRT-PCR
	Z026Aco21R	GAATTCCAGCTGCCCAATAAAG
Aco007887	Z029Aco23F	AATGCTGGTGGGAGCTTATC	qRT-PCR
	Z030Aco23R	TAGGTGGACGTAGTCTGGTATT
Aco022929	Aco022929-F	ATGACCAAGAAACTGCTCCTC	qRT-PCR
	Aco022929-R	TGTTGATCAGACCTCCTCCT
ACo009891	Aco009891-F	TCCAGTGTCAGCCTCATCTA	qRT-PCR
	Aco009891-R	GCACTCATAGGAACCACCATAC
Aco010374	Aco010374-F	GAGCGAATCCAACAACAGATATTC	qRT-PCR
	Aco010374-R	TAGCCCAGCTTAACCCATTC
Aco012380	Aco012380-F	GCCGCTTATAGAGGGAGATTG	qRT-PCR
	Aco012380-R	GCGTAGTCTGCAAAGGAGTAT
Aco385653	AcoACT2-F	GTATGGAAGCTGCGGGTATT	qRT-PCR
	AcoACT2-R	CACCACTGAGCACGATGTTA
Aco032422	Acotublin-F	GGAGGGAGAGCATTGGATTT	qRT-PCR
	Acotublin-R	CCACCTTGGAGTTAGCTTCTT
Aco006567	Aco006567-F	TGTGGCTCGGGACCTTCG	In situ hybridization
	Aco006567-R	GCGGCGTTCTTGTCGGAT
Aco013374	Aco013374-F	TACGAGTCCGACCTCAACC	In situ hybridization
	Aco013374-R	ACGAGCGAGTATTTGGCG
Aco008317	Aco008317-L	GAGCTAATGGATAGAACTGGGC	In situ hybridization
	Aco008317-R	CTGTCGACTGGATCAACGAATC
Aco029182	Aco029182-L	ACTCCTCCTCCTCCTACACC	In situ hybridization
	Aco029182-R	AGTCCTTCTTCGCCTGGTTC
Aco002424	Aco002424-L	CAGTTCAGACGAACTTGTCGAC	In situ hybridization
	Aco002424-R	GTGGCTTTGAACTTATCAGAGC
Aco000629	Aco000629-L	GTTCTCCGCAATGCGATCGACA	In situ hybridization
	Aco000629-R	CTAGGTGATATGTCATCACTAG
Aco002220	Aco002220-L	CAATGCACCACGAGCTACTG	In situ hybridization
	Aco002220-R	GCGGCGTTATGGTTCAATCC
Aco014268	Aco014268-F	ACACCGAGAAGTCGCACAT	In situ hybridization
	Aco014268-R	AGGGCAGTTCCTGTTGAGA
Aco005966	Aco005966-F	ATCACCTCCCAACCATCA	In situ hybridization
	Aco005966-R	AGAAGAAGAAGGCGTCGTC
